# Supplementary material for: Tris[4-(methyl­sulfan­yl)phen­yl]arsine
Source: Acta Crystallogr Sect E Struct Rep Online. 2010 Jul 24;66(Pt 8):o2116. doi: 10.1107/S160053681002876X (PMC3007364; doi:10.1107/S160053681002876X)
Supplement: Supplementary file 2 [file e-66-o2116-Isup2.hkl]

# 
# h,k,l, Fc-squared, Fo-squared, sigma(Fo-squared) and status flag 
# 
data_I
_shelx_title ' iaklg7am in P2(1)/c (100K)' 
_shelx_refln_list_code          4 
_shelx_F_calc_maximum      305.02 
_exptl_crystal_F_000       912.00 
_reflns_d_resolution_high  0.6701 
 
loop_ 
 _symmetry_equiv_pos_as_xyz 
 'x, y, z' 
 '-x, y+1/2, -z+1/2' 
 '-x, -y, -z' 
 'x, -y-1/2, z-1/2' 
 
_cell_length_a    11.0839 
_cell_length_b    11.4556 
_cell_length_c    17.3247 
_cell_angle_alpha  90.000 
_cell_angle_beta  110.860 
_cell_angle_gamma  90.000 
 
_shelx_F_squared_multiplier     1.000 
 
loop_ 
 _refln_index_h 
 _refln_index_k 
 _refln_index_l 
 _refln_F_squared_calc 
 _refln_F_squared_meas 
 _refln_F_squared_sigma 
 _refln_observed_status 
   1   0   0     6500.06     7505.97    169.85 o 
   2   0   0     9986.37    11635.85    220.02 o 
   3   0   0    93035.64   107312.25   1653.33 o 
   4   0   0    37621.19    42784.90    602.77 o 
   5   0   0     6143.02     7446.65    114.44 o 
   6   0   0     9323.63    10846.89    174.66 o 
   7   0   0    16457.97    17607.70    271.76 o 
   8   0   0      148.54      139.05     22.50 o 
   9   0   0     2639.88     3185.67     89.14 o 
  10   0   0     6882.85     7031.41    212.07 o 
  11   0   0     1681.84     1714.25     96.19 o 
  12   0   0      144.29      125.72     48.70 o 
  13   0   0     3163.97     3188.11    139.26 o 
  14   0   0     1170.39     1203.93     92.36 o 
  15   0   0       52.55       62.44     54.80 o 
   1   1   0     4374.14     4598.34     69.12 o 
   2   1   0    18231.44    20682.70    266.07 o 
   3   1   0      900.68      973.65     19.97 o 
   4   1   0     3080.77     3890.03     48.10 o 
   5   1   0    34839.66    40069.17    384.19 o 
   6   1   0     1750.56     1705.58     32.88 o 
   7   1   0      237.29      267.18     16.39 o 
   8   1   0     5117.98     5805.80     85.10 o 
   9   1   0     4807.14     4967.13    128.08 o 
  10   1   0        0.60      -12.35     22.45 o 
  11   1   0     1697.74     1704.27     67.29 o 
  12   1   0     4343.23     4380.34    142.79 o 
  13   1   0       37.61        7.90     36.86 o 
  14   1   0       18.71        4.72     35.08 o 
  15   1   0     2279.03     2268.23     88.00 o 
   0   2   0    15448.63    15563.68    248.66 o 
   1   2   0     6569.63     6632.01     95.62 o 
   2   2   0      249.62      246.61      8.90 o 
   3   2   0     4857.94     5302.92     64.97 o 
   4   2   0      100.38      132.46      9.31 o 
   5   2   0     2697.02     3049.24     40.99 o 
   6   2   0      101.08      104.00     12.32 o 
   7   2   0     3705.60     3985.95     66.61 o 
   8   2   0      163.17      134.13     16.70 o 
   9   2   0     1415.78     1396.40     43.57 o 
  10   2   0     4048.69     4177.09     94.61 o 
  11   2   0      418.80      506.81     53.56 o 
  12   2   0      489.29      552.89     45.39 o 
  13   2   0      133.40      142.06     35.70 o 
  14   2   0     1667.30     1687.73     74.01 o 
  15   2   0       47.43       66.08     55.53 o 
   1   3   0      973.92      875.80     17.20 o 
   2   3   0     9038.23     9456.54    112.89 o 
   3   3   0      148.80      176.05     14.95 o 
   4   3   0      568.13      577.09     15.52 o 
   5   3   0    13278.15    13815.23    150.54 o 
   6   3   0       72.16       54.96     10.44 o 
   7   3   0      499.68      516.60     27.70 o 
   8   3   0     3133.40     3284.79     66.22 o 
   9   3   0     1246.44     1232.62     38.98 o 
  10   3   0      470.31      493.09     34.89 o 
  11   3   0      258.66      256.58     33.94 o 
  12   3   0     2355.77     2619.24    122.31 o 
  13   3   0       34.26       14.15     34.68 o 
  14   3   0       92.99      170.33     68.88 o 
  15   3   0      357.83      562.93     81.17 o 
   0   4   0    13946.55    14378.68    237.90 o 
   1   4   0      358.38      333.71     11.72 o 
   2   4   0       55.35       65.32      7.63 o 
   3   4   0     1253.30     1323.98     35.27 o 
   4   4   0     1832.60     1841.71     33.52 o 
   5   4   0     1132.62     1092.63     25.69 o 
   6   4   0      349.02      337.31     18.24 o 
   7   4   0     4213.36     4438.09     71.87 o 
   8   4   0      365.58      386.14     36.18 o 
   9   4   0       43.72       36.09     16.24 o 
  10   4   0     1478.65     1541.41     54.48 o 
  11   4   0       80.19       54.63     31.53 o 
  12   4   0      127.97      105.38     49.63 o 
  13   4   0      270.48      269.57     92.26 o 
  14   4   0        5.66       68.84     53.32 o 
  15   4   0      141.68       94.21     79.69 o 
   1   5   0      693.86      665.35     16.59 o 
   2   5   0     2914.31     2992.46     43.70 o 
   3   5   0     4257.30     4238.98     61.96 o 
   4   5   0     2067.15     2013.49     44.26 o 
   5   5   0       85.90       95.71     13.06 o 
   6   5   0      282.02      309.82     17.98 o 
   7   5   0        2.62       -1.35     10.88 o 
   8   5   0     1737.47     1679.05     45.10 o 
   9   5   0      117.15      103.11     23.33 o 
  10   5   0      115.57       68.19     24.14 o 
  11   5   0       42.59       35.95     27.30 o 
  12   5   0        4.88       20.90     45.83 o 
  13   5   0       36.44      120.03     74.26 o 
  14   5   0       87.55      131.53     60.18 o 
   0   6   0      237.63      265.92     16.30 o 
   1   6   0     1233.23     1247.37     26.36 o 
   2   6   0      835.84      870.56     21.84 o 
   3   6   0      277.30      333.93     18.07 o 
   4   6   0      397.32      386.46     21.04 o 
   5   6   0        4.59       -8.06     11.73 o 
   6   6   0        3.73       -4.18     13.54 o 
   7   6   0      482.57      489.92     32.26 o 
   8   6   0      872.83      898.12     43.92 o 
   9   6   0        3.84       28.45     24.16 o 
  10   6   0        0.49      -28.11     28.63 o 
  11   6   0      204.08      158.57     74.95 o 
  12   6   0       11.89      -15.00     46.08 o 
  13   6   0      117.46      191.10    121.67 o 
  14   6   0       28.24       -9.51     60.91 o 
   1   7   0      433.05      470.74     18.58 o 
   2   7   0      626.37      557.38     22.41 o 
   3   7   0        1.21       -7.03     10.06 o 
   4   7   0       31.11        5.71     12.17 o 
   5   7   0      180.30      188.49     19.91 o 
   6   7   0     2380.02     2234.90     59.52 o 
   7   7   0     2130.91     2128.82     58.10 o 
   8   7   0        9.28       -4.88     21.20 o 
   9   7   0      445.64      401.14     39.46 o 
  10   7   0      175.34      162.30     39.80 o 
  11   7   0      912.04      755.25    101.47 o 
  12   7   0       84.63       38.69     52.43 o 
  13   7   0      862.37      666.92     84.29 o 
  14   7   0      142.80      124.88     86.79 o 
   0   8   0     6157.62     5899.01    117.82 o 
   1   8   0     4425.54     4409.67     70.91 o 
   2   8   0     4750.93     4939.12     84.39 o 
   3   8   0     3237.03     3139.20     62.96 o 
   4   8   0     3429.96     3279.65     67.36 o 
   5   8   0      508.04      472.76     27.91 o 
   6   8   0     3285.59     3109.40     70.50 o 
   7   8   0       96.05       98.97     25.41 o 
   8   8   0      919.43      914.10     51.94 o 
   9   8   0      368.41      334.04     45.77 o 
  10   8   0      630.11      624.73     57.41 o 
  11   8   0      618.04      474.14     57.65 o 
  12   8   0       84.20      -32.60     48.51 o 
  13   8   0      387.67      209.50     67.84 o 
   1   9   0     3614.08     3498.77     62.71 o 
   2   9   0      410.23      385.47     21.66 o 
   3   9   0     1128.89     1162.88     37.70 o 
   4   9   0     1082.34     1067.54     38.08 o 
   5   9   0     1486.62     1431.69     45.70 o 
   6   9   0      318.33      347.32     29.76 o 
   7   9   0       66.39       84.46     26.70 o 
   8   9   0     1162.88     1081.40     56.30 o 
   9   9   0      323.17      288.74     42.87 o 
  10   9   0       79.21       61.72     39.44 o 
  11   9   0      324.30      357.02     66.91 o 
  12   9   0      359.76      362.02     72.55 o 
  13   9   0      297.40      384.22     75.18 o 
   0  10   0      265.73      277.45     49.71 o 
   1  10   0     1600.44     1673.30     60.50 o 
   2  10   0      126.81       84.80     20.44 o 
   3  10   0     1575.90     1537.37     49.81 o 
   4  10   0      553.99      526.54     30.57 o 
   5  10   0      161.75      125.45     27.84 o 
   6  10   0      737.50      747.12     59.13 o 
   7  10   0      792.15      794.87     48.79 o 
   8  10   0      883.46      845.27     52.57 o 
   9  10   0        4.87       -0.51     29.67 o 
  10  10   0     1149.49     1119.13     75.73 o 
  11  10   0      748.95      776.06     84.80 o 
  12  10   0        5.21       50.52     57.05 o 
   1  11   0     2866.55     2866.54     95.26 o 
   2  11   0     2357.31     2386.38     68.26 o 
   3  11   0      358.71      401.29     76.53 o 
   4  11   0     1371.79     1316.13     78.09 o 
   5  11   0     1179.99     1307.64     78.63 o 
   6  11   0     1627.60     1748.46     91.70 o 
   7  11   0      207.73      162.72     34.30 o 
   8  11   0      995.12      933.52     56.77 o 
   9  11   0      668.18      663.90     61.86 o 
  10  11   0       39.48       77.75     43.97 o 
  11  11   0      781.58      659.55    149.30 o 
   0  12   0     3825.45     3844.42    200.52 o 
   1  12   0      720.12      656.60    141.76 o 
   2  12   0      132.05       86.56     35.90 o 
   3  12   0     1188.70     1158.68     77.46 o 
   4  12   0     2653.67     2629.74    118.71 o 
   5  12   0      130.68      122.26     52.30 o 
   6  12   0     1053.69     1060.67    152.64 o 
   7  12   0      543.77      536.71     68.77 o 
   8  12   0      435.99      353.40     75.62 o 
   9  12   0      609.84      670.42     64.21 o 
  10  12   0      203.23      142.30     70.54 o 
  11  12   0      632.63      681.89    115.15 o 
   1  13   0     1017.50     1037.59    151.12 o 
   2  13   0      291.97      219.57     79.53 o 
   3  13   0        1.74       -8.20     35.67 o 
   4  13   0      325.01      309.43     93.27 o 
   5  13   0      429.38      430.11     62.24 o 
   6  13   0      359.42      261.92     59.06 o 
   7  13   0       24.31        5.89     43.70 o 
   8  13   0      175.83      121.86     78.29 o 
   9  13   0      208.26      156.30     56.93 o 
  10  13   0       31.08       61.86     78.93 o 
   0  14   0      142.57       88.94     63.12 o 
   1  14   0      904.74      920.19    146.38 o 
   2  14   0        1.58       24.48     37.89 o 
   3  14   0      705.28      646.60    168.39 o 
   4  14   0      198.53      155.78     50.55 o 
   5  14   0       44.80       23.52     42.97 o 
   6  14   0      475.91      529.16     75.09 o 
   7  14   0      247.11      226.22     93.64 o 
   8  14   0       17.13       13.65     76.90 o 
   1  15   0       40.83      141.61     49.84 o 
   2  15   0       36.07       15.49     45.01 o 
   3  15   0        0.28       24.03     71.92 o 
   4  15   0      109.74       79.12     52.32 o 
   5  15   0       33.29       19.05     50.06 o 
   6  15   0      199.81       77.43     58.40 o 
   7  15   0       20.43       43.28     78.62 o 
   0  16   0      286.77      325.00     93.72 o 
   1  16   0        0.01       77.87     49.32 o 
   2  16   0      124.28      160.78     60.51 o 
   3  16   0      130.65       97.71     55.53 o 
   4  16   0        7.62        4.63     58.33 o 
   5  16   0        2.76       54.80     67.47 o 
   1  17   0       34.86       24.80     52.43 o 
 -15   1   1      261.51      222.02     52.37 o 
 -14   1   1      453.30      471.97     46.84 o 
 -13   1   1       79.14       75.11     35.42 o 
 -12   1   1        2.92       16.90     27.70 o 
 -11   1   1     1663.00     1800.77     72.89 o 
 -10   1   1      174.39      178.48     34.20 o 
  -9   1   1       94.09       80.44     16.87 o 
  -8   1   1      838.11      887.71     52.99 o 
  -7   1   1     4299.02     4773.36     69.79 o 
  -6   1   1     4588.58     5487.88     70.33 o 
  -5   1   1      165.33      178.58     10.97 o 
  -4   1   1     6773.41     7743.60     83.07 o 
  -3   1   1      174.41      209.53      8.91 o 
  -2   1   1    25215.30    28821.88    366.47 o 
  -1   1   1       11.36        2.51      2.38 o 
   0   1   1       41.01       -6.31      6.31 o 
   1   1   1      321.63      339.67      9.81 o 
   2   1   1    11367.99    11891.36    137.27 o 
   3   1   1     2183.66     2552.75     33.57 o 
   4   1   1      481.82      590.85     15.89 o 
   5   1   1     2060.72     2143.43     34.51 o 
   6   1   1      909.39      900.37     24.33 o 
   7   1   1     1477.75     1646.03     36.55 o 
   8   1   1      306.80      321.87     26.56 o 
   9   1   1      671.30      651.76     32.57 o 
  10   1   1      198.60      130.79     28.71 o 
  11   1   1      788.27      728.25     48.37 o 
  12   1   1      144.19      161.81     36.53 o 
  13   1   1      108.02       72.15     35.56 o 
  14   1   1      252.44      204.58     42.44 o 
  15   1   1        0.25       51.19     43.46 o 
 -15   2   1        6.36       23.36     51.56 o 
 -14   2   1      172.51      227.71     38.60 o 
 -13   2   1      404.90      450.54     43.63 o 
 -12   2   1       13.06      -25.70     25.70 o 
 -11   2   1      417.29      417.27     38.22 o 
 -10   2   1       74.48       65.45     22.55 o 
  -9   2   1     1259.07     1301.57     57.90 o 
  -8   2   1       20.20        3.14     11.58 o 
  -7   2   1       41.36       47.96     13.06 o 
  -6   2   1     1010.64     1182.12     32.69 o 
  -5   2   1       58.59       32.98      7.72 o 
  -4   2   1       20.74        2.93      5.74 o 
  -3   2   1      120.36      121.78      8.88 o 
  -2   2   1      508.57      546.45     15.45 o 
  -1   2   1      545.49      615.78     12.90 o 
   0   2   1      893.81      883.20     14.46 o 
   1   2   1      857.70      841.50     21.75 o 
   2   2   1     2931.21     3063.99     39.96 o 
   3   2   1        3.29       14.09      5.38 o 
   4   2   1       24.68       17.24      5.29 o 
   5   2   1     1715.56     1830.02     33.27 o 
   6   2   1     4237.60     4591.34     67.15 o 
   7   2   1        1.38        0.65     10.79 o 
   8   2   1     1638.99     1655.24     42.77 o 
   9   2   1      256.18      261.47     22.76 o 
  10   2   1      331.32      405.87     37.48 o 
  11   2   1      375.40      394.94     47.53 o 
  12   2   1      136.77      131.62     51.67 o 
  13   2   1        1.78       19.42     32.51 o 
  14   2   1        1.69       18.12     35.10 o 
  15   2   1       42.42       11.36     42.00 o 
 -15   3   1        3.95       62.08     54.63 o 
 -14   3   1      146.99      228.80     60.47 o 
 -13   3   1      367.74      368.03     43.04 o 
 -12   3   1        7.28       15.76     28.91 o 
 -11   3   1       77.56       31.32     24.51 o 
 -10   3   1      933.76     1056.61     81.85 o 
  -9   3   1     1055.84     1046.68     37.92 o 
  -8   3   1        6.06      -11.36     11.36 o 
  -7   3   1      583.99      585.16     23.49 o 
  -6   3   1     5548.14     5637.57     75.89 o 
  -5   3   1      107.38      123.44      9.71 o 
  -4   3   1      770.96      700.02     17.87 o 
  -3   3   1     3477.15     3625.03     48.62 o 
  -2   3   1     3908.20     3977.52     52.92 o 
  -1   3   1     9522.60     9231.85    108.62 o 
   0   3   1       46.89       54.11      5.30 o 
   1   3   1    15650.49    15567.11    206.33 o 
   2   3   1        2.57       16.34      5.40 o 
   3   3   1     3077.30     3120.89     43.90 o 
   4   3   1     2791.06     2915.93     39.92 o 
   5   3   1       49.16       58.52      9.35 o 
   6   3   1     1830.75     1781.68     60.95 o 
   7   3   1     2868.06     2842.17     54.55 o 
   8   3   1        3.46       14.33     14.51 o 
   9   3   1      663.96      717.26     31.52 o 
  10   3   1      606.51      649.55     43.50 o 
  11   3   1     1403.59     1548.51     65.85 o 
  12   3   1      322.69      363.72     47.57 o 
  13   3   1      241.13      302.83     65.34 o 
  14   3   1      708.20      735.77     60.87 o 
 -15   4   1       61.53       63.73    154.40 o 
 -14   4   1      198.47      326.74     97.87 o 
 -13   4   1       13.86      -40.82     40.82 o 
 -12   4   1     2385.94     2404.46    142.93 o 
 -11   4   1     1142.41     1235.40     59.76 o 
 -10   4   1      448.78      496.77     36.64 o 
  -9   4   1     1740.24     1817.94     56.09 o 
  -8   4   1     6830.05     6951.34    101.59 o 
  -7   4   1      530.70      511.58     23.52 o 
  -6   4   1    11010.92    11320.67    134.23 o 
  -5   4   1     3023.14     3085.29     59.17 o 
  -4   4   1     3480.81     3430.05     50.19 o 
  -3   4   1    11527.89    11638.04    140.49 o 
  -2   4   1    11245.29    11321.04    127.26 o 
  -1   4   1     1092.58      982.73     18.98 o 
   0   4   1      769.83      823.99     17.02 o 
   1   4   1    22042.23    21730.39    247.81 o 
   2   4   1     2921.18     2752.56     41.79 o 
   3   4   1      114.23      119.11      9.32 o 
   4   4   1     5581.72     5827.16     71.18 o 
   5   4   1     9493.89     9749.06    117.44 o 
   6   4   1      340.30      359.61     19.72 o 
   7   4   1      625.04      627.48     30.34 o 
   8   4   1     1881.30     1884.45     49.16 o 
   9   4   1     1881.28     1892.29     54.37 o 
  10   4   1      328.92      386.97     37.06 o 
  11   4   1      816.10      797.04     64.89 o 
  12   4   1      413.38      476.99     49.34 o 
  13   4   1       71.76       29.55     36.96 o 
  14   4   1      265.82      190.62     66.46 o 
 -14   5   1      537.78      514.05     78.16 o 
 -13   5   1      461.97      394.75     68.71 o 
 -12   5   1        5.10       69.07     48.49 o 
 -11   5   1     2129.69     2105.52     91.99 o 
 -10   5   1      829.41      739.64     55.84 o 
  -9   5   1     2617.78     2584.11     73.09 o 
  -8   5   1     1600.06     1634.09     50.30 o 
  -7   5   1     5591.80     5552.56     91.78 o 
  -6   5   1     2034.86     2017.06     48.35 o 
  -5   5   1       13.66       25.04     10.87 o 
  -4   5   1     6607.72     6639.13     90.08 o 
  -3   5   1     3077.64     2856.09     45.96 o 
  -2   5   1      964.83     1196.39     23.88 o 
  -1   5   1     3352.15     3456.04     47.06 o 
   0   5   1     4310.19     3855.41     51.62 o 
   1   5   1      818.96      687.74     18.73 o 
   2   5   1      523.92      450.34     18.76 o 
   3   5   1     3946.69     3848.89     58.27 o 
   4   5   1     1412.37     1246.20     34.12 o 
   5   5   1        0.32       -1.98      9.50 o 
   6   5   1     4962.13     4786.75     74.10 o 
   7   5   1     1909.82     1921.44     44.09 o 
   8   5   1       48.62       -4.21     15.57 o 
   9   5   1     1465.76     1455.24     57.53 o 
  10   5   1     1188.79     1295.93     57.63 o 
  11   5   1      496.68      583.49     49.21 o 
  12   5   1       26.70       25.94     52.38 o 
  13   5   1      479.78      607.98    135.69 o 
  14   5   1      378.10      363.63     86.44 o 
 -14   6   1      283.08      218.43     65.07 o 
 -13   6   1      937.49      816.50     85.63 o 
 -12   6   1      482.48      456.95     68.88 o 
 -11   6   1      432.18      424.17     51.21 o 
 -10   6   1        8.13        3.34     30.24 o 
  -9   6   1     3178.25     3158.98     92.08 o 
  -8   6   1       26.45       17.20     17.54 o 
  -7   6   1      181.60      126.53     27.68 o 
  -6   6   1     1579.32     1636.32     45.67 o 
  -5   6   1     3024.28     2923.91     60.52 o 
  -4   6   1      160.39      168.69     16.56 o 
  -3   6   1      445.54      580.29     20.88 o 
  -2   6   1     1823.66     1581.07     29.89 o 
  -1   6   1     6763.85     6250.32     74.43 o 
   0   6   1       21.48       15.72      6.76 o 
   1   6   1      790.18      749.68     19.43 o 
   2   6   1    13046.18    12765.27    147.09 o 
   3   6   1     3190.22     3062.64     57.98 o 
   4   6   1     5438.88     5389.09     90.95 o 
   5   6   1      988.81      963.33     33.78 o 
   6   6   1    11364.17    11275.26    173.28 o 
   7   6   1     1109.41     1106.58     41.61 o 
   8   6   1     2467.11     2430.55     64.37 o 
   9   6   1      304.46      233.89     26.41 o 
  10   6   1      303.92      250.18     31.27 o 
  11   6   1     2004.41     2110.13    118.54 o 
  12   6   1      758.21      772.87     99.91 o 
  13   6   1       18.82       -7.31     91.24 o 
  14   6   1       21.72       62.43     63.18 o 
 -14   7   1      288.93      273.89     68.42 o 
 -13   7   1      443.20      374.06     70.50 o 
 -12   7   1        0.67      -29.19     44.99 o 
 -11   7   1     1616.94     1544.27     82.94 o 
 -10   7   1     1703.05     1543.36     78.88 o 
  -9   7   1     1700.81     1651.15     74.95 o 
  -8   7   1     2730.26     2719.70     90.07 o 
  -7   7   1     2906.34     2840.22     74.14 o 
  -6   7   1     2972.42     2922.59     65.45 o 
  -5   7   1      414.12      352.02     23.34 o 
  -4   7   1     3442.79     3399.01     65.97 o 
  -3   7   1     1781.36     1561.18     38.78 o 
  -2   7   1      309.18      326.55     18.04 o 
  -1   7   1     4221.40     4059.11     64.03 o 
   0   7   1     1783.66     1591.87     35.07 o 
   1   7   1     1784.99     1717.98     36.08 o 
   2   7   1     2455.38     2218.33     46.80 o 
   3   7   1     1944.92     1871.73     68.72 o 
   4   7   1     1176.10     1165.43     36.18 o 
   5   7   1      142.61      124.55     19.08 o 
   6   7   1     3915.53     3825.98     88.61 o 
   7   7   1     2294.82     2285.91     72.97 o 
   8   7   1      116.76       80.30     31.67 o 
   9   7   1     2231.62     2488.47     95.71 o 
  10   7   1      791.64      786.74    127.39 o 
  11   7   1      640.04      776.18     80.91 o 
  12   7   1      206.65      170.05     73.59 o 
  13   7   1      333.00      429.84     78.49 o 
 -13   8   1       20.89       48.44     55.37 o 
 -12   8   1      548.63      385.92     70.18 o 
 -11   8   1      479.96      463.48     56.35 o 
 -10   8   1       18.08       11.91     33.48 o 
  -9   8   1       18.38       37.64     29.86 o 
  -8   8   1     1041.43     1042.22     60.60 o 
  -7   8   1       17.60       57.28     20.33 o 
  -6   8   1     2163.20     2199.55     57.14 o 
  -5   8   1      504.28      518.97     30.43 o 
  -4   8   1     3671.99     3474.61     69.42 o 
  -3   8   1     1664.57     1597.09     46.29 o 
  -2   8   1     1984.18     2014.74     42.78 o 
  -1   8   1     1579.57     1530.49     45.00 o 
   0   8   1      546.37      529.39     20.33 o 
   1   8   1     4995.85     5095.53     73.61 o 
   2   8   1      907.16      931.43     30.92 o 
   3   8   1      810.37      801.04     32.17 o 
   4   8   1      902.78      821.35     45.53 o 
   5   8   1     3222.54     3110.83     68.31 o 
   6   8   1      170.70      135.21     21.55 o 
   7   8   1       16.32       27.81     22.09 o 
   8   8   1      109.89      101.67     29.71 o 
   9   8   1      548.91      587.94     47.11 o 
  10   8   1      125.29       59.39     44.97 o 
  11   8   1      114.87      166.53     58.26 o 
  12   8   1      252.59      244.95     77.25 o 
  13   8   1      394.77      278.38     71.85 o 
 -13   9   1       32.89       37.57     55.89 o 
 -12   9   1       71.85       86.21     93.02 o 
 -11   9   1        1.82      -33.25     36.12 o 
 -10   9   1      280.29      207.60     45.08 o 
  -9   9   1      374.99      412.62     72.04 o 
  -8   9   1       40.21       60.69     25.93 o 
  -7   9   1       69.64       36.73     24.26 o 
  -6   9   1     1450.10     1573.10     61.14 o 
  -5   9   1      105.65       78.73     18.63 o 
  -4   9   1        5.01       17.92     14.86 o 
  -3   9   1      124.24      128.14     17.86 o 
  -2   9   1     2117.35     1967.76     44.17 o 
  -1   9   1     1130.64     1179.72     36.97 o 
   0   9   1      169.38      163.44     20.87 o 
   1   9   1     1192.62     1130.89     47.74 o 
   2   9   1      170.84      182.77     19.69 o 
   3   9   1      141.68      104.62     17.72 o 
   4   9   1      467.31      406.80     28.36 o 
   5   9   1      254.65      258.75     26.13 o 
   6   9   1       70.35       23.96     21.18 o 
   7   9   1      597.23      580.13     42.41 o 
   8   9   1      922.41      924.72     54.07 o 
   9   9   1       44.44       28.18     30.86 o 
  10   9   1      627.05      567.72     59.71 o 
  11   9   1      520.33      604.49     78.03 o 
  12   9   1        0.82        3.59     73.67 o 
 -12  10   1       44.76       18.46     54.87 o 
 -11  10   1      407.82      374.35     95.36 o 
 -10  10   1        5.90       18.55     40.53 o 
  -9  10   1       16.60       18.84     33.91 o 
  -8  10   1        6.58       -1.79     25.92 o 
  -7  10   1      537.03      555.87     42.67 o 
  -6  10   1      391.21      399.80     38.88 o 
  -5  10   1      307.26      276.41     27.62 o 
  -4  10   1      263.71      234.66     23.14 o 
  -3  10   1       16.54       -0.10     15.98 o 
  -2  10   1      101.14       76.04     20.86 o 
  -1  10   1      313.93      336.65     24.44 o 
   0  10   1      324.44      305.35     23.60 o 
   1  10   1       37.61       39.45     15.93 o 
   2  10   1       31.99       25.98     15.76 o 
   3  10   1        2.70       -2.42     16.85 o 
   4  10   1     1289.85     1282.22     59.94 o 
   5  10   1       19.28       44.08     26.23 o 
   6  10   1       95.13      111.79     27.40 o 
   7  10   1      235.08      246.69     35.46 o 
   8  10   1       29.71       33.41     29.66 o 
   9  10   1       36.06       46.16     32.10 o 
  10  10   1        3.28        8.99     49.31 o 
  11  10   1      190.09      217.48     62.37 o 
  12  10   1        1.27       16.25     57.70 o 
 -12  11   1       79.87      280.53     87.92 o 
 -11  11   1       98.77      176.41     48.99 o 
 -10  11   1       24.56       19.97     39.04 o 
  -9  11   1        0.54        3.31     35.05 o 
  -8  11   1      118.76      114.29     34.67 o 
  -7  11   1       56.26       67.22     29.23 o 
  -6  11   1      115.33      105.59     28.97 o 
  -5  11   1        1.22        3.61     24.76 o 
  -4  11   1        5.46       17.85     24.74 o 
  -3  11   1        0.88       18.16     18.46 o 
  -2  11   1      162.61      126.68     22.50 o 
  -1  11   1      179.17      125.99     25.14 o 
   0  11   1       82.46       87.24     22.66 o 
   1  11   1      292.97      297.74     41.73 o 
   2  11   1     1319.23     1296.71     63.20 o 
   3  11   1      511.01      471.24     55.28 o 
   4  11   1        4.88      -24.15     27.94 o 
   5  11   1      172.29      159.60     34.77 o 
   6  11   1       47.57       11.09     31.26 o 
   7  11   1      546.97      588.49     57.23 o 
   8  11   1      109.11       86.51     47.80 o 
   9  11   1      452.68      433.23     60.45 o 
  10  11   1       87.06      103.55     54.65 o 
  11  11   1       25.61       36.24     54.84 o 
 -11  12   1       10.74       18.71     46.46 o 
 -10  12   1        0.56       -7.48     51.95 o 
  -9  12   1      226.18      215.72     47.51 o 
  -8  12   1      304.02      247.60     48.09 o 
  -7  12   1       24.41       16.10     32.15 o 
  -6  12   1      215.31      194.45     40.49 o 
  -5  12   1      454.45      533.82     47.77 o 
  -4  12   1       24.99        1.57     42.16 o 
  -3  12   1       72.99       50.04     33.59 o 
  -2  12   1     1826.49     1851.67    119.49 o 
  -1  12   1      380.73      397.50     49.04 o 
   0  12   1       55.29      -15.24     28.45 o 
   1  12   1      575.89      538.39     54.75 o 
   2  12   1     1321.15     1223.10     81.24 o 
   3  12   1        2.50       50.58     39.11 o 
   4  12   1       24.93       49.94     35.29 o 
   5  12   1      298.69      314.76     52.88 o 
   6  12   1        1.16       -2.78     38.21 o 
   7  12   1       22.86       -1.54     36.70 o 
   8  12   1      146.94      131.99     45.43 o 
   9  12   1       20.87       -1.06     39.39 o 
  10  12   1        0.32        5.23     49.35 o 
 -10  13   1      436.81      412.56     74.36 o 
  -9  13   1      265.37      144.22     57.95 o 
  -8  13   1       19.37      -43.03     43.03 o 
  -7  13   1     1417.23     1446.70     80.47 o 
  -6  13   1      161.86      108.79     48.46 o 
  -5  13   1      122.41       64.59     42.75 o 
  -4  13   1      325.62      282.19     53.10 o 
  -3  13   1     1276.12     1294.85    113.72 o 
  -2  13   1      127.90      135.14     42.38 o 
  -1  13   1      304.58      356.15     52.86 o 
   0  13   1      237.98      303.99    125.40 o 
   1  13   1      244.88      226.16     45.52 o 
   2  13   1       70.34       52.81     38.06 o 
   3  13   1       40.49       61.71     40.51 o 
   4  13   1      844.23      896.49    109.11 o 
   5  13   1       25.63        6.46     40.17 o 
   6  13   1      284.05      277.92     60.48 o 
   7  13   1      383.68      413.96     97.90 o 
   8  13   1       70.61       52.23     52.51 o 
  -9  14   1      319.66      325.07     69.56 o 
  -8  14   1      111.92      129.16     56.48 o 
  -7  14   1       16.06       46.81     66.00 o 
  -6  14   1        5.12       64.50     49.52 o 
  -5  14   1      240.45      239.45     60.02 o 
  -4  14   1       30.36      -18.16     40.37 o 
  -3  14   1       54.23      126.10     44.85 o 
  -2  14   1      369.20      326.40     57.78 o 
  -1  14   1      380.90      392.25     59.46 o 
   0  14   1      634.24      545.75     64.73 o 
   1  14   1      100.62       33.00     40.53 o 
   2  14   1     1866.26     2084.64    115.44 o 
   3  14   1      265.31      184.73     75.75 o 
   4  14   1       56.59       72.64     45.52 o 
   5  14   1      903.05      835.01     82.38 o 
   6  14   1      477.55      277.82     62.86 o 
   7  14   1       16.41       25.77     53.76 o 
   8  14   1      421.84      395.36    115.69 o 
  -7  15   1      654.95      665.51    122.20 o 
  -6  15   1      270.86      328.69     94.81 o 
  -5  15   1       32.97       40.96     51.69 o 
  -4  15   1      601.94      717.84     79.73 o 
  -3  15   1      477.08      466.97    130.17 o 
  -2  15   1       14.71       -3.47     61.14 o 
  -1  15   1      182.75      121.12     49.56 o 
   0  15   1      483.70      519.52     98.08 o 
   1  15   1       50.43       21.89     51.66 o 
   2  15   1       24.19      -35.92     45.00 o 
   3  15   1      813.98      812.51     93.49 o 
   4  15   1      144.68      187.38     56.59 o 
   5  15   1       41.18       -0.08     49.87 o 
   6  15   1      110.91       -6.04     55.63 o 
   7  15   1      719.83      639.39    144.07 o 
  -5  16   1      779.71      781.92    124.40 o 
  -4  16   1      185.07      214.73     65.20 o 
  -3  16   1       68.20       34.59     53.06 o 
  -2  16   1      748.70      661.70    199.39 o 
  -1  16   1      421.91      403.51    100.07 o 
   0  16   1        1.07      -42.33     42.33 o 
   1  16   1      560.52      538.87     74.93 o 
   2  16   1      709.62      683.80     83.04 o 
   3  16   1       49.47      129.83     72.52 o 
   4  16   1      196.68      137.44     58.28 o 
   5  16   1     1092.39     1175.25    105.81 o 
  -1  17   1      152.79       45.91     58.98 o 
   0  17   1     1070.53     1116.50    101.06 o 
   1  17   1      163.57      138.93     62.14 o 
 -15   0   2      231.98      246.93     58.05 o 
 -14   0   2     1070.61     1146.75     84.68 o 
 -13   0   2       64.07      119.73     45.67 o 
 -12   0   2       66.35       49.03     40.19 o 
 -11   0   2      708.25      751.84     62.00 o 
 -10   0   2     1535.88     1904.90     67.98 o 
  -9   0   2      349.73      335.86     31.52 o 
  -8   0   2      694.95      774.65     75.47 o 
  -7   0   2     7358.10     8016.12    153.62 o 
  -6   0   2       91.90      118.82     14.34 o 
  -5   0   2      426.19      455.62     22.03 o 
  -4   0   2      846.07     1248.76     31.93 o 
  -3   0   2    10275.18    12240.33    178.84 o 
  -2   0   2      658.58      428.05     19.61 o 
  -1   0   2     5796.98     5909.53    169.79 o 
   0   0   2    13945.25    13241.29    302.15 o 
   1   0   2     2141.51     2126.65     48.34 o 
   2   0   2     4678.03     4935.66     79.55 o 
   3   0   2     2918.94     3066.29     58.22 o 
   4   0   2       31.59       62.32     13.72 o 
   5   0   2     6999.33     7951.52    122.26 o 
   6   0   2      381.91      385.79     24.91 o 
   7   0   2     3719.05     3974.37    114.31 o 
   8   0   2     1197.04     1057.40     49.87 o 
   9   0   2      208.60      214.44     36.62 o 
  10   0   2     8120.10     8276.70    244.43 o 
  11   0   2        8.92      -25.82     38.40 o 
  12   0   2     1187.42     1319.38    172.05 o 
  13   0   2     1505.96     1650.37    105.04 o 
  14   0   2     1396.45     1453.66    105.55 o 
 -15   1   2      653.02      715.96     93.48 o 
 -14   1   2        7.96       -3.41     29.80 o 
 -13   1   2       19.03       -0.97     28.13 o 
 -12   1   2     3387.09     3660.14     99.33 o 
 -11   1   2      723.34      823.22     47.90 o 
 -10   1   2      751.31      668.45     42.54 o 
  -9   1   2     2266.97     2390.72     64.76 o 
  -8   1   2     5424.68     6289.49     93.40 o 
  -7   1   2     1242.05     1417.23     30.58 o 
  -6   1   2       19.45       29.82      8.16 o 
  -5   1   2    33711.22    39366.17    414.39 o 
  -4   1   2     2336.43     2800.64     38.04 o 
  -3   1   2     6889.27     7709.01     93.45 o 
  -2   1   2    21895.97    23400.06    331.95 o 
  -1   1   2     2111.65     2123.71     35.48 o 
   0   1   2       66.29       39.60      4.60 o 
   1   1   2       49.60       48.43      5.14 o 
   2   1   2    11582.38    11915.29    143.24 o 
   3   1   2      513.75      586.72     14.61 o 
   4   1   2     2859.23     3134.18     41.02 o 
   5   1   2    10635.62    11162.72    120.44 o 
   6   1   2      942.44     1016.15     26.45 o 
   7   1   2      335.02      329.15     23.79 o 
   8   1   2     3441.75     3716.45     64.66 o 
   9   1   2     2962.87     3035.90     85.48 o 
  10   1   2        8.04       -3.85     23.71 o 
  11   1   2      662.57      663.44     47.91 o 
  12   1   2     3696.55     3962.70    111.98 o 
  13   1   2        6.77        2.28     33.82 o 
  14   1   2      125.61      185.82     43.18 o 
 -15   2   2       82.71       37.01     55.21 o 
 -14   2   2      601.23      571.02     60.74 o 
 -13   2   2     1818.85     1844.39     69.23 o 
 -12   2   2      122.45       92.85     41.88 o 
 -11   2   2       55.06       62.94     22.92 o 
 -10   2   2     4720.44     5037.82    186.57 o 
  -9   2   2      274.20      309.26     22.28 o 
  -8   2   2        5.73        7.02     11.49 o 
  -7   2   2     4695.72     4936.84     70.65 o 
  -6   2   2     6300.88     7100.69     85.95 o 
  -5   2   2      145.17      150.56     10.34 o 
  -4   2   2     6352.52     6967.61     89.83 o 
  -3   2   2     8891.04     9523.37    107.22 o 
  -2   2   2     2883.64     2913.86     81.76 o 
  -1   2   2     4350.46     4458.76     59.05 o 
   0   2   2    83598.70    80695.52    944.75 o 
   1   2   2      120.38      130.69      7.15 o 
   2   2   2      375.40      347.37     12.17 o 
   3   2   2    11324.25    11564.73    117.77 o 
   4   2   2     7279.56     7523.03     83.62 o 
   5   2   2      727.14      800.75     21.69 o 
   6   2   2      237.30      210.41     14.23 o 
   7   2   2    12575.70    12980.30    157.91 o 
   8   2   2       68.60       38.74     16.00 o 
   9   2   2      664.46      712.75     39.38 o 
  10   2   2     2136.72     2126.57     74.44 o 
  11   2   2      731.60      825.19     85.42 o 
  12   2   2       70.47       44.78     33.09 o 
  13   2   2      481.61      590.56     52.23 o 
  14   2   2      126.45      173.82     42.70 o 
 -15   3   2     1399.14     1257.63     97.67 o 
 -14   3   2      369.61      303.39    109.05 o 
 -13   3   2       14.60       21.80     37.71 o 
 -12   3   2     2192.68     2129.69     69.51 o 
 -11   3   2      421.93      491.64     70.02 o 
 -10   3   2      545.47      570.41     35.41 o 
  -9   3   2      274.49      291.30     22.46 o 
  -8   3   2      295.45      313.91     20.21 o 
  -7   3   2        0.71        7.71      9.95 o 
  -6   3   2      669.43      567.16     18.65 o 
  -5   3   2     3220.47     3560.85     49.59 o 
  -4   3   2      417.13      461.04     15.32 o 
  -3   3   2      211.51      229.06     10.05 o 
  -2   3   2     6910.62     7185.09     87.81 o 
  -1   3   2      333.54      324.39      9.97 o 
   0   3   2     1058.61     1048.54     21.29 o 
   1   3   2      442.84      467.18     15.48 o 
   2   3   2     3939.07     3974.73     55.00 o 
   3   3   2     1992.06     2061.79     31.33 o 
   4   3   2      756.48      747.94     19.79 o 
   5   3   2     6562.65     7182.33     91.82 o 
   6   3   2      787.69      854.63     26.53 o 
   7   3   2      208.50      170.09     17.79 o 
   8   3   2       12.57        3.21     14.54 o 
   9   3   2      259.16      317.26     30.72 o 
  10   3   2        0.08      -24.00     24.00 o 
  11   3   2       74.08       44.46     30.41 o 
  12   3   2      455.42      514.43     47.62 o 
  13   3   2        6.21       21.17     39.12 o 
  14   3   2       24.65       -5.28     40.27 o 
 -15   4   2       51.94       -1.62     50.59 o 
 -14   4   2      148.68       96.92     55.92 o 
 -13   4   2        5.20        0.42     43.95 o 
 -12   4   2       35.98       -5.18     31.60 o 
 -11   4   2       10.76       18.43     30.30 o 
 -10   4   2     1176.62     1222.03     69.17 o 
  -9   4   2        4.44       -8.37     12.43 o 
  -8   4   2     1951.99     1968.81     49.13 o 
  -7   4   2     7255.70     7322.38    104.21 o 
  -6   4   2       33.43       25.84     10.31 o 
  -5   4   2     1196.32     1339.30     32.59 o 
  -4   4   2       31.40       18.64      7.15 o 
  -3   4   2     1230.09     1156.27     25.03 o 
  -2   4   2      152.22      160.11      8.73 o 
  -1   4   2     1721.09     1788.93     29.31 o 
   0   4   2     2597.27     2536.15     39.87 o 
   1   4   2       11.10       12.04      6.77 o 
   2   4   2     1574.74     1714.78     29.23 o 
   3   4   2      193.44      155.72     13.15 o 
   4   4   2      209.84      201.70     12.11 o 
   5   4   2     1504.08     1585.49     37.75 o 
   6   4   2      206.71      207.40     22.54 o 
   7   4   2     2086.22     2072.80     46.95 o 
   8   4   2      231.02      231.53     23.13 o 
   9   4   2      172.37      210.96     25.74 o 
  10   4   2     1443.82     1481.49     62.72 o 
  11   4   2       26.07      -20.68     31.96 o 
  12   4   2      533.11      419.32     50.24 o 
  13   4   2       69.89      102.34     41.27 o 
  14   4   2      196.75      132.68     61.82 o 
 -15   5   2        1.11        3.03     52.55 o 
 -14   5   2      239.29      349.84    119.96 o 
 -13   5   2      395.67      330.31     64.95 o 
 -12   5   2      464.83      495.67     66.89 o 
 -11   5   2        8.38      -29.93     29.93 o 
 -10   5   2     1818.67     1790.74     92.16 o 
  -9   5   2       79.93       34.92     21.92 o 
  -8   5   2      200.18      184.02     28.33 o 
  -7   5   2      219.04      254.33     19.81 o 
  -6   5   2     2704.78     2819.74     50.70 o 
  -5   5   2     5113.20     5095.83     86.61 o 
  -4   5   2      620.79      761.90     23.77 o 
  -3   5   2      495.42      459.37     14.87 o 
  -2   5   2     2069.82     2191.88     34.59 o 
  -1   5   2     6273.85     6170.48     71.42 o 
   0   5   2       11.84       11.66      6.32 o 
   1   5   2      109.88      142.82     10.29 o 
   2   5   2     5538.51     5936.81     79.26 o 
   3   5   2     1401.95     1438.95     37.05 o 
   4   5   2      361.95      379.66     17.56 o 
   5   5   2     1330.67     1284.35     34.19 o 
   6   5   2       11.31        2.32     11.34 o 
   7   5   2     1729.25     1880.29     54.01 o 
   8   5   2     1556.50     1584.25     53.63 o 
   9   5   2       10.94      -13.58     18.74 o 
  10   5   2        1.75      -24.86     28.57 o 
  11   5   2       29.91       46.57     34.35 o 
  12   5   2      881.38      895.98     62.21 o 
  13   5   2      293.46      260.04     80.12 o 
  14   5   2       91.56       11.12     54.75 o 
 -14   6   2        1.28       36.36     86.13 o 
 -13   6   2        6.36       22.64     47.81 o 
 -12   6   2      292.45      233.46     47.73 o 
 -11   6   2      346.85      369.70     49.42 o 
 -10   6   2      264.38      223.17     40.19 o 
  -9   6   2        5.15       16.19     21.58 o 
  -8   6   2       35.83       18.91     17.02 o 
  -7   6   2      677.86      654.22     50.72 o 
  -6   6   2      305.02      288.24     21.91 o 
  -5   6   2      209.01      200.99     26.71 o 
  -4   6   2      205.39      185.53     16.41 o 
  -3   6   2      697.27      777.93     24.26 o 
  -2   6   2     2445.08     2394.09     40.67 o 
  -1   6   2     1606.22     1436.12     25.92 o 
   0   6   2       39.25       47.95      8.11 o 
   1   6   2     2569.32     2631.35     44.23 o 
   2   6   2      330.35      338.82     15.26 o 
   3   6   2      392.14      341.95     19.06 o 
   4   6   2      965.52      970.46     32.33 o 
   5   6   2      136.08      138.26     16.45 o 
   6   6   2      216.04      197.82     21.21 o 
   7   6   2       17.41       -3.63     13.87 o 
   8   6   2      982.23      981.49     47.22 o 
   9   6   2      137.89      163.42     27.11 o 
  10   6   2       52.37       43.99     31.89 o 
  11   6   2      191.56      273.47     41.74 o 
  12   6   2       30.44       13.66     47.53 o 
  13   6   2       83.73       -1.56     55.50 o 
 -14   7   2      247.40      242.17     68.34 o 
 -13   7   2      205.27      215.56     68.50 o 
 -12   7   2        7.48       50.27     40.21 o 
 -11   7   2      241.37      211.83     43.84 o 
 -10   7   2      464.83      417.57     47.99 o 
  -9   7   2      212.66      230.51     38.49 o 
  -8   7   2     2025.86     2092.06     63.40 o 
  -7   7   2     1078.54     1034.02     43.01 o 
  -6   7   2      269.77      309.43     30.27 o 
  -5   7   2     1350.46     1283.50     39.05 o 
  -4   7   2     2196.02     2090.35     47.90 o 
  -3   7   2      296.08      237.73     17.53 o 
  -2   7   2        8.31        2.22      8.48 o 
  -1   7   2     7957.55     7637.62     94.63 o 
   0   7   2      415.69      403.31     17.01 o 
   1   7   2      109.73       80.83     10.79 o 
   2   7   2      193.66      180.48     15.54 o 
   3   7   2     4205.81     4383.39     77.95 o 
   4   7   2     2469.92     2376.95     54.00 o 
   5   7   2       18.39      -11.65     13.82 o 
   6   7   2     1320.55     1299.52     61.24 o 
   7   7   2      146.42      138.29     26.02 o 
   8   7   2     2349.10     2277.60    182.32 o 
   9   7   2       79.75       11.19     33.97 o 
  10   7   2      160.30      122.05     49.50 o 
  11   7   2       72.71      121.37     54.33 o 
  12   7   2      525.72      574.82     81.46 o 
  13   7   2      183.14      202.05    104.80 o 
 -14   8   2      112.65       43.20     75.37 o 
 -13   8   2      430.74      480.72     76.18 o 
 -12   8   2      128.35       22.72     40.35 o 
 -11   8   2     1072.74     1080.68     71.18 o 
 -10   8   2      659.59      575.49     54.37 o 
  -9   8   2       68.44       43.61     33.70 o 
  -8   8   2      439.81      448.31     38.37 o 
  -7   8   2     1249.28     1247.80     53.44 o 
  -6   8   2      808.60      822.69     35.55 o 
  -5   8   2      277.36      221.74     27.96 o 
  -4   8   2     1311.45     1335.25     39.46 o 
  -3   8   2     2987.57     2947.53     59.63 o 
  -2   8   2       59.08       48.61     11.86 o 
  -1   8   2     3688.29     3767.33     59.84 o 
   0   8   2       37.89       45.19     11.32 o 
   1   8   2      840.60      841.61     27.56 o 
   2   8   2      901.08      936.22     35.63 o 
   3   8   2      288.68      255.87     23.68 o 
   4   8   2     1379.23     1302.83     40.71 o 
   5   8   2        0.23       27.75     16.78 o 
   6   8   2       62.84       72.58     23.09 o 
   7   8   2      542.03      455.35     47.96 o 
   8   8   2     2841.38     2849.32     89.43 o 
   9   8   2      290.14      171.82     60.36 o 
  10   8   2      371.05      360.95     62.99 o 
  11   8   2      905.72      889.24     89.13 o 
  12   8   2        4.29       44.98     57.90 o 
  13   8   2      132.66       22.01     58.85 o 
 -13   9   2      243.15      276.86     68.01 o 
 -12   9   2      416.12      432.01     60.44 o 
 -11   9   2     1440.03     1466.96    115.05 o 
 -10   9   2      140.54      161.53     41.57 o 
  -9   9   2      153.09      147.24     37.01 o 
  -8   9   2     2221.10     1992.50     76.09 o 
  -7   9   2     1568.97     1659.33     84.88 o 
  -6   9   2     3481.48     3432.41     81.82 o 
  -5   9   2     1218.21     1194.20     41.10 o 
  -4   9   2     4570.45     4315.38     82.45 o 
  -3   9   2      358.23      347.80     21.33 o 
  -2   9   2     5136.16     4789.33     80.63 o 
  -1   9   2     4671.92     4507.16     82.37 o 
   0   9   2      304.03      309.20     22.02 o 
   1   9   2     4518.69     4243.29     80.21 o 
   2   9   2     3291.45     3159.68     65.54 o 
   3   9   2      525.72      565.71     31.88 o 
   4   9   2      468.95      493.58     32.62 o 
   5   9   2     2274.86     2153.85     66.89 o 
   6   9   2     1170.58     1201.14     64.65 o 
   7   9   2      261.82      225.45     32.38 o 
   8   9   2      750.59      670.39     49.01 o 
   9   9   2     1127.75     1182.55     64.02 o 
  10   9   2        0.28      -42.74     42.74 o 
  11   9   2      663.59      621.50     81.13 o 
  12   9   2      517.97      673.56     86.85 o 
 -12  10   2       60.17       78.46     46.90 o 
 -11  10   2      680.21      660.62     93.61 o 
 -10  10   2      844.63      758.60     64.55 o 
  -9  10   2      886.78      951.67     66.24 o 
  -8  10   2      530.42      612.25     99.18 o 
  -7  10   2      695.92      766.78     65.61 o 
  -6  10   2     4273.06     4379.51    158.08 o 
  -5  10   2      132.44      114.13     22.52 o 
  -4  10   2     4352.32     4344.53     85.35 o 
  -3  10   2     1946.51     1942.28     51.76 o 
  -2  10   2     1892.56     1749.59     48.33 o 
  -1  10   2     3462.29     3450.33     71.68 o 
   0  10   2     5050.40     4888.31     91.12 o 
   1  10   2     1344.01     1333.15     61.66 o 
   2  10   2      164.66      163.54     20.57 o 
   3  10   2     5201.00     5102.49     95.40 o 
   4  10   2     3771.26     3932.50    101.90 o 
   5  10   2        2.34        8.37     26.55 o 
   6  10   2     2308.11     2152.68     88.12 o 
   7  10   2     3053.54     3318.63    117.03 o 
   8  10   2     1035.43     1047.84     72.66 o 
   9  10   2      864.37      870.97     68.14 o 
  10  10   2     1328.72     1150.84    290.06 o 
  11  10   2     1059.26     1223.49    185.94 o 
  12  10   2      183.55      173.71     88.43 o 
 -12  11   2      532.58      503.51     66.44 o 
 -11  11   2       80.75       92.33     46.45 o 
 -10  11   2      194.90      162.26     46.63 o 
  -9  11   2      779.69      936.08     97.28 o 
  -8  11   2      244.03      164.49     40.38 o 
  -7  11   2        4.89       -5.14     30.41 o 
  -6  11   2      987.57     1056.82     79.55 o 
  -5  11   2     1595.55     1755.58     73.22 o 
  -4  11   2      150.86      104.44     22.95 o 
  -3  11   2      393.44      379.55     29.75 o 
  -2  11   2     1545.48     1511.31     52.40 o 
  -1  11   2     2468.67     2650.57     75.10 o 
   0  11   2      657.32      668.09     39.00 o 
   1  11   2     2027.83     2125.43     69.39 o 
   2  11   2      623.25      601.26     54.47 o 
   3  11   2        5.12       16.76     23.11 o 
   4  11   2     1580.13     1641.34     82.13 o 
   5  11   2      192.48      162.48     37.22 o 
   6  11   2      271.09      270.97     42.31 o 
   7  11   2      362.44      349.56     50.96 o 
   8  11   2      289.56      313.20     52.05 o 
   9  11   2       72.11      224.56     63.08 o 
  10  11   2       34.79      -10.19    117.05 o 
  11  11   2      189.92      211.09     66.17 o 
 -11  12   2      504.41      570.89     91.50 o 
 -10  12   2      607.81      593.79     81.09 o 
  -9  12   2       99.40      111.77     43.05 o 
  -8  12   2      420.46      406.85     51.42 o 
  -7  12   2     1413.46     1393.34     75.25 o 
  -6  12   2      601.60      682.44    102.96 o 
  -5  12   2      745.74      871.59     57.24 o 
  -4  12   2      808.67      882.02     55.33 o 
  -3  12   2     1624.65     1708.58     72.22 o 
  -2  12   2      554.46      533.38     44.40 o 
  -1  12   2     1984.69     2215.52     80.30 o 
   0  12   2      122.11       71.55     32.38 o 
   1  12   2      943.52     1054.10     57.09 o 
   2  12   2      625.28      678.83     61.38 o 
   3  12   2      520.67      542.28     61.32 o 
   4  12   2      469.94      416.69     85.85 o 
   5  12   2       10.09      -22.33     33.92 o 
   6  12   2      912.46      833.33     78.37 o 
   7  12   2      219.15      259.65     49.28 o 
   8  12   2      268.82      396.05     90.00 o 
   9  12   2      144.39      148.80     64.68 o 
  10  12   2      839.06     1083.04    155.68 o 
 -10  13   2       55.83       82.89     57.60 o 
  -9  13   2      228.40      237.97     61.22 o 
  -8  13   2      792.15      828.97     81.95 o 
  -7  13   2      143.72      167.20     51.61 o 
  -6  13   2      331.16      380.56     49.11 o 
  -5  13   2      786.92      877.22     74.18 o 
  -4  13   2     1327.63     1229.34     97.68 o 
  -3  13   2        5.37       23.08     28.87 o 
  -2  13   2     1258.55     1165.85    180.23 o 
  -1  13   2     1299.70     1486.20     88.96 o 
   0  13   2        4.63      -24.88     44.12 o 
   1  13   2     1254.13     1411.54     87.30 o 
   2  13   2     1000.54      974.09     87.36 o 
   3  13   2       74.04      145.98     44.87 o 
   4  13   2      753.45      766.96    127.75 o 
   5  13   2      923.34      966.07     83.33 o 
   6  13   2      838.66      852.44     83.65 o 
   7  13   2       48.99      -44.15     44.55 o 
   8  13   2      833.56      726.55    121.07 o 
  -9  14   2      179.53      149.59     62.49 o 
  -8  14   2      109.89      129.76     54.63 o 
  -7  14   2       28.99       37.41     48.68 o 
  -6  14   2      179.33      128.06     78.16 o 
  -5  14   2       22.36       -5.21     42.78 o 
  -4  14   2      586.39      648.36     71.80 o 
  -3  14   2       12.94        7.51     38.37 o 
  -2  14   2       35.45      -20.18     36.46 o 
  -1  14   2      157.59      179.91     48.52 o 
   0  14   2      453.58      494.47     83.29 o 
   1  14   2      203.71      194.74     50.56 o 
   2  14   2       77.94       10.90     38.17 o 
   3  14   2      338.70      334.31     66.10 o 
   4  14   2      235.99      184.26     55.55 o 
   5  14   2       68.00       99.38    106.49 o 
   6  14   2      101.15      112.29     55.91 o 
   7  14   2       81.26      239.12     90.09 o 
   8  14   2       10.77       59.20     83.92 o 
  -7  15   2       17.82      -46.60     46.60 o 
  -6  15   2      138.32       79.96     77.25 o 
  -5  15   2        1.48      -55.37     58.85 o 
  -4  15   2        9.95        4.34     44.57 o 
  -3  15   2       18.17       13.00     43.37 o 
  -2  15   2       26.87       -7.14     43.54 o 
  -1  15   2        1.20       18.32     43.15 o 
   0  15   2        2.25      -38.25     38.25 o 
   1  15   2      108.27      115.80     50.11 o 
   2  15   2       54.79       66.87     48.91 o 
   3  15   2      125.88      143.01     87.21 o 
   4  15   2        2.24       79.93     52.32 o 
   5  15   2       52.92       22.95     53.21 o 
   6  15   2       33.62       13.10     76.14 o 
  -5  16   2       73.07       63.47     70.95 o 
  -4  16   2       60.65       80.25     69.44 o 
  -3  16   2       13.98        3.33     47.88 o 
  -2  16   2        4.14        6.30     47.77 o 
  -1  16   2       95.92       22.01     50.27 o 
   0  16   2        2.20       -7.01     68.43 o 
   1  16   2      283.46      210.76     61.82 o 
   2  16   2        0.09        0.41     49.63 o 
   3  16   2       31.47       24.78     52.90 o 
   4  16   2        3.23       25.56     66.77 o 
  -1  17   2       26.64      -40.74     48.35 o 
   0  17   2        4.75       -1.66     51.28 o 
 -15   1   3        1.85       34.05     41.51 o 
 -14   1   3      251.73      323.39     50.09 o 
 -13   1   3       19.98       -0.70     25.72 o 
 -12   1   3       46.00       45.70     26.20 o 
 -11   1   3       54.00       47.14     19.78 o 
 -10   1   3      487.09      533.79     26.98 o 
  -9   1   3        8.52      -12.68     12.68 o 
  -8   1   3       71.78       46.32     15.71 o 
  -7   1   3      253.90      254.88     15.29 o 
  -6   1   3     1756.56     2124.41     33.78 o 
  -5   1   3      625.75      748.10     18.14 o 
  -4   1   3        1.36       -0.66      6.11 o 
  -3   1   3      797.98      858.33     17.99 o 
  -2   1   3    16164.81    16783.88    217.42 o 
  -1   1   3     5512.69     5474.34     81.48 o 
   0   1   3      549.95      533.52     14.17 o 
   1   1   3    11575.46    11408.20    123.28 o 
   2   1   3      905.45      913.08     17.78 o 
   3   1   3     3999.78     4376.89     62.22 o 
   4   1   3       53.07       49.22      8.18 o 
   5   1   3     1075.56     1015.89     24.85 o 
   6   1   3     1296.80     1471.22     34.32 o 
   7   1   3        4.36        0.36     12.76 o 
   8   1   3       12.84       -1.30     15.05 o 
   9   1   3      331.01      253.87     30.01 o 
  10   1   3      498.81      478.51     47.52 o 
  11   1   3      118.45       97.93     32.61 o 
  12   1   3        8.66       -6.29     32.05 o 
  13   1   3       67.55      112.01     45.85 o 
  14   1   3      718.66      748.27     60.28 o 
 -15   2   3      273.50      200.98     58.51 o 
 -14   2   3      131.58      136.12     43.01 o 
 -13   2   3      102.52       79.70     37.51 o 
 -12   2   3     2571.21     2571.83     76.28 o 
 -11   2   3      520.87      454.29     36.43 o 
 -10   2   3        0.59       -1.79     14.21 o 
  -9   2   3     2466.40     2675.59     53.36 o 
  -8   2   3     4150.64     4169.86     67.79 o 
  -7   2   3       25.41       35.72     10.04 o 
  -6   2   3     2118.25     2135.08     58.89 o 
  -5   2   3     7837.52     8527.65    102.88 o 
  -4   2   3     7018.93     7937.19     98.55 o 
  -3   2   3    12611.98    13074.80    151.46 o 
  -2   2   3     2716.12     2857.32     41.47 o 
  -1   2   3    14596.04    14677.14    156.55 o 
   0   2   3    15082.57    14562.00    190.16 o 
   1   2   3    11855.42    12098.08    124.48 o 
   2   2   3      817.75      819.55     17.19 o 
   3   2   3       97.04      104.36      8.21 o 
   4   2   3     4281.51     4517.28     62.51 o 
   5   2   3     5706.08     6039.03     80.59 o 
   6   2   3      409.43      411.22     19.97 o 
   7   2   3        2.35       -0.25     12.01 o 
   8   2   3     2128.17     2326.58     56.65 o 
   9   2   3      849.37      888.22     54.00 o 
  10   2   3       38.11       37.09     28.33 o 
  11   2   3      497.01      444.70     43.46 o 
  12   2   3      231.23      186.19     40.35 o 
  13   2   3       37.62       45.71     37.09 o 
  14   2   3        7.69        6.47     43.21 o 
 -15   3   3      273.61      162.21     58.40 o 
 -14   3   3      520.25      555.37     71.23 o 
 -13   3   3     1576.63     1734.83     85.66 o 
 -12   3   3       54.20      105.11     31.41 o 
 -11   3   3     1572.06     1547.06     65.50 o 
 -10   3   3     2302.64     2327.46     54.20 o 
  -9   3   3     1253.88     1256.53     33.77 o 
  -8   3   3     4677.18     4847.30     78.77 o 
  -7   3   3     3987.92     4004.08     65.75 o 
  -6   3   3      421.06      405.14     17.37 o 
  -5   3   3      128.59      126.23     10.21 o 
  -4   3   3    10015.99    10467.09    119.52 o 
  -3   3   3     1690.47     1574.42     25.92 o 
  -2   3   3     1002.81     1044.29     15.90 o 
  -1   3   3     2558.37     2545.30     32.44 o 
   0   3   3    32321.02    32174.55    318.93 o 
   1   3   3    10528.38    10472.82    110.21 o 
   2   3   3       10.26       18.99      5.76 o 
   3   3   3     4185.00     4388.65     52.90 o 
   4   3   3     7962.73     8205.36     91.21 o 
   5   3   3     1724.54     1809.94     36.02 o 
   6   3   3     2236.61     2226.78     46.68 o 
   7   3   3      837.77      848.23     30.79 o 
   8   3   3        3.63        5.77     13.86 o 
   9   3   3     1700.95     1793.11     60.11 o 
  10   3   3       94.91      110.76     32.73 o 
  11   3   3      615.92      643.22     78.66 o 
  12   3   3       32.54       37.27     44.03 o 
  13   3   3      349.35      324.15     52.02 o 
  14   3   3      417.11      339.23     81.74 o 
 -15   4   3      583.71      567.56    134.38 o 
 -14   4   3      252.31      135.67     99.77 o 
 -13   4   3     1142.87     1054.87     85.34 o 
 -12   4   3      188.32      253.90     43.82 o 
 -11   4   3     2068.21     1931.96     94.12 o 
 -10   4   3      291.43      264.22     34.49 o 
  -9   4   3     2735.69     2794.98     75.37 o 
  -8   4   3       62.21       38.33     14.16 o 
  -7   4   3      258.80      244.18     18.07 o 
  -6   4   3     2185.30     2169.91     41.82 o 
  -5   4   3     2213.86     2349.99     39.06 o 
  -4   4   3     1246.95     1239.39     27.14 o 
  -3   4   3      518.13      592.33     15.28 o 
  -2   4   3     4400.68     4212.39     48.07 o 
  -1   4   3      631.28      553.58     12.68 o 
   0   4   3      304.17      324.29     11.62 o 
   1   4   3     2111.22     2110.08     47.56 o 
   2   4   3     6428.42     6141.57     81.06 o 
   3   4   3      164.65      136.00     11.33 o 
   4   4   3      249.23      272.58     13.71 o 
   5   4   3     4020.45     4088.59     61.07 o 
   6   4   3    10461.61    10608.70    139.75 o 
   7   4   3      326.83      292.83     21.50 o 
   8   4   3     1136.38     1168.69     47.02 o 
   9   4   3     3198.93     3520.43     96.03 o 
  10   4   3      491.99      512.49     43.65 o 
  11   4   3     1855.46     1851.50     84.81 o 
  12   4   3      519.79      683.51     85.76 o 
  13   4   3      316.15      361.39     52.79 o 
  14   4   3       92.39       53.56     43.40 o 
 -15   5   3        2.11       12.10     54.88 o 
 -14   5   3     1514.42     1237.11     97.42 o 
 -13   5   3      559.13      585.12     61.30 o 
 -12   5   3       54.79       14.38     34.75 o 
 -11   5   3     2257.10     2318.18     94.06 o 
 -10   5   3     4508.31     4502.21    132.40 o 
  -9   5   3      944.20      903.23     56.75 o 
  -8   5   3     3311.11     3317.30     66.30 o 
  -7   5   3     4910.19     5076.47    106.98 o 
  -6   5   3     5255.48     5210.87     77.16 o 
  -5   5   3      879.59      954.48     30.56 o 
  -4   5   3     3336.78     2995.83     64.84 o 
  -3   5   3     3965.11     3650.11     54.63 o 
  -2   5   3     1476.08     1353.42     25.13 o 
  -1   5   3     5536.08     5206.99     61.96 o 
   0   5   3     7038.77     6677.10    112.06 o 
   1   5   3    13096.76    13455.20    174.50 o 
   2   5   3     3895.04     3825.51     66.97 o 
   3   5   3     8416.83     8336.04    100.17 o 
   4   5   3     3767.19     3800.29     59.20 o 
   5   5   3      112.33      135.99     15.06 o 
   6   5   3     9830.74     9932.54    133.09 o 
   7   5   3      978.77     1027.51     35.77 o 
   8   5   3        6.97        6.36     20.05 o 
   9   5   3     1556.32     1793.51     67.73 o 
  10   5   3     1557.05     1542.19     66.37 o 
  11   5   3      188.23      248.74     43.52 o 
  12   5   3      116.26        7.78     37.54 o 
  13   5   3      614.69      612.26     60.40 o 
 -15   6   3      247.95      234.49    101.49 o 
 -14   6   3      525.73      474.44     72.10 o 
 -13   6   3      379.98      322.17     53.87 o 
 -12   6   3     1722.53     1676.14     86.65 o 
 -11   6   3      817.41      852.58     62.01 o 
 -10   6   3      123.60       46.21     31.68 o 
  -9   6   3     1470.89     1308.21     74.37 o 
  -8   6   3     3012.75     3068.61     70.62 o 
  -7   6   3      398.22      373.58     25.80 o 
  -6   6   3     4043.59     4128.63     88.95 o 
  -5   6   3     8263.93     8211.06    118.13 o 
  -4   6   3     2275.50     2245.38     44.59 o 
  -3   6   3     8508.72     8313.23    138.77 o 
  -2   6   3     9195.34     9337.24    146.44 o 
  -1   6   3     6798.93     6515.67     76.99 o 
   0   6   3     1551.08     1677.39     31.71 o 
   1   6   3    22629.49    22589.56    279.10 o 
   2   6   3      831.76      775.74     23.05 o 
   3   6   3      328.26      283.29     17.03 o 
   4   6   3     9010.47     8762.88    123.90 o 
   5   6   3     6029.42     6043.67    103.07 o 
   6   6   3       12.26       15.95     15.23 o 
   7   6   3      571.83      566.73     40.56 o 
   8   6   3     1522.18     1603.75     68.65 o 
   9   6   3     1021.86     1026.04     54.09 o 
  10   6   3      646.11      657.14     78.93 o 
  11   6   3      508.93      406.52     48.63 o 
  12   6   3      884.05      821.93     61.66 o 
  13   6   3       51.31       17.99     58.66 o 
 -14   7   3      364.74      182.58     63.26 o 
 -13   7   3       86.32       14.06     40.49 o 
 -12   7   3       77.23       25.28     37.00 o 
 -11   7   3     1047.20     1021.30     68.76 o 
 -10   7   3     1035.43      996.45     63.13 o 
  -9   7   3      250.21      268.22     74.80 o 
  -8   7   3      863.14      920.64     42.83 o 
  -7   7   3      985.70      948.38     38.27 o 
  -6   7   3     1970.61     1978.01     51.19 o 
  -5   7   3      234.49      245.05     22.22 o 
  -4   7   3      150.16       79.40     16.03 o 
  -3   7   3      618.60      572.16     21.87 o 
  -2   7   3      130.62       82.37     10.03 o 
  -1   7   3     1581.33     1451.22     27.47 o 
   0   7   3     1162.93     1186.80     25.32 o 
   1   7   3     1550.56     1499.69     35.08 o 
   2   7   3      668.64      638.66     25.75 o 
   3   7   3      676.93      679.65     27.06 o 
   4   7   3     1892.13     1746.83     45.94 o 
   5   7   3       49.81       31.80     15.82 o 
   6   7   3     1380.46     1286.64     63.71 o 
   7   7   3      857.57      762.56     63.82 o 
   8   7   3      271.65      239.47     28.40 o 
   9   7   3      211.00      180.63     32.52 o 
  10   7   3      756.82      819.32     67.16 o 
  11   7   3      369.66      458.65     72.14 o 
  12   7   3        1.95       17.62     60.28 o 
  13   7   3       89.11      119.87     64.50 o 
 -14   8   3       93.20      193.18    164.77 o 
 -13   8   3      575.12      590.36     65.96 o 
 -12   8   3      125.32      103.57     42.91 o 
 -11   8   3     1006.31      951.81     67.98 o 
 -10   8   3      330.56      276.66     44.05 o 
  -9   8   3      878.28      825.58     68.27 o 
  -8   8   3       12.32       -9.87     18.43 o 
  -7   8   3       16.24        4.28     17.82 o 
  -6   8   3     3865.99     3701.51     76.61 o 
  -5   8   3      639.36      636.38     32.29 o 
  -4   8   3      375.08      370.23     31.58 o 
  -3   8   3      635.74      595.22     25.61 o 
  -2   8   3     2740.88     2695.25     50.89 o 
  -1   8   3      881.70      884.45     25.21 o 
   0   8   3        1.79       -8.30     10.15 o 
   1   8   3     1091.22     1082.33     31.48 o 
   2   8   3     3499.20     3387.49     66.83 o 
   3   8   3        1.76        3.39     15.27 o 
   4   8   3     1681.91     1520.33     51.03 o 
   5   8   3      679.05      624.86     36.84 o 
   6   8   3     1729.85     1819.05     68.26 o 
   7   8   3     1157.29     1149.95     71.49 o 
   8   8   3      167.52      135.23     32.46 o 
   9   8   3       65.80       69.38     36.88 o 
  10   8   3       30.17        5.16     39.26 o 
  11   8   3     1011.61     1052.50    101.18 o 
  12   8   3       56.60       71.31     58.85 o 
 -13   9   3      523.32      399.08     61.76 o 
 -12   9   3      115.57       97.57     44.34 o 
 -11   9   3      956.40      837.17     66.76 o 
 -10   9   3      513.59      456.13     53.76 o 
  -9   9   3     1712.56     1692.60     98.69 o 
  -8   9   3     1298.48     1286.28    103.89 o 
  -7   9   3     1373.04     1361.99     51.38 o 
  -6   9   3     1143.73     1074.98     48.68 o 
  -5   9   3      113.15      104.27     19.58 o 
  -4   9   3     4289.35     4190.38     80.34 o 
  -3   9   3      759.49      729.64     30.81 o 
  -2   9   3        0.46       13.26     12.50 o 
  -1   9   3     2867.80     2854.27     61.16 o 
   0   9   3     2580.48     2459.06     55.54 o 
   1   9   3      590.13      616.06     41.35 o 
   2   9   3     1070.89     1027.86     53.88 o 
   3   9   3      955.64      979.39     36.56 o 
   4   9   3      770.44      839.85     40.92 o 
   5   9   3       84.25       75.77     26.31 o 
   6   9   3     1049.41     1075.77    100.08 o 
   7   9   3     1050.72     1119.42     68.36 o 
   8   9   3      223.23      226.01     58.31 o 
   9   9   3     1760.42     1597.98     85.72 o 
  10   9   3      169.06      129.47     66.24 o 
  11   9   3      277.26      245.27     90.72 o 
  12   9   3      160.69      239.03     69.75 o 
 -13  10   3        4.25       19.83     46.81 o 
 -12  10   3       87.19       37.49     43.60 o 
 -11  10   3       99.54       96.03     44.50 o 
 -10  10   3      165.59       88.67     39.32 o 
  -9  10   3       22.52      -28.73     29.80 o 
  -8  10   3      365.67      417.89     65.87 o 
  -7  10   3       45.12       83.31     27.05 o 
  -6  10   3        0.56       10.44     18.41 o 
  -5  10   3       57.37       38.44     18.90 o 
  -4  10   3     1523.86     1463.21     47.66 o 
  -3  10   3       33.58       52.20     16.66 o 
  -2  10   3      477.78      500.07     31.92 o 
  -1  10   3     1693.18     1635.26     50.29 o 
   0  10   3      316.97      292.61     23.42 o 
   1  10   3        6.43      -13.67     13.67 o 
   2  10   3      135.95      137.91     20.01 o 
   3  10   3     1493.22     1424.19     49.43 o 
   4  10   3      349.65      309.57     29.21 o 
   5  10   3      219.98      165.33     47.37 o 
   6  10   3      577.12      632.08    116.20 o 
   7  10   3      200.93      214.79     42.83 o 
   8  10   3      106.12       40.00     50.31 o 
   9  10   3       62.90       75.53     56.82 o 
  10  10   3      116.96      106.81     57.19 o 
  11  10   3        2.98        7.46     52.65 o 
 -12  11   3        4.07       12.68     44.39 o 
 -11  11   3       40.78       40.44     42.81 o 
 -10  11   3      186.51      205.50     45.08 o 
  -9  11   3       13.82       -8.50     32.49 o 
  -8  11   3      380.44      413.26     47.64 o 
  -7  11   3      243.71      195.67     56.68 o 
  -6  11   3      254.48      232.81     37.71 o 
  -5  11   3        5.03      -13.93     23.80 o 
  -4  11   3      631.12      710.30     41.57 o 
  -3  11   3      120.79       90.12     26.47 o 
  -2  11   3      426.42      397.95     29.79 o 
  -1  11   3      632.72      642.56     38.52 o 
   0  11   3      182.09      185.34     34.39 o 
   1  11   3      497.14      431.74     49.40 o 
   2  11   3      245.17      194.37     28.22 o 
   3  11   3      146.88      118.65     29.12 o 
   4  11   3        8.96      -18.50     27.55 o 
   5  11   3      681.31      652.16     51.92 o 
   6  11   3      149.44      121.79     37.18 o 
   7  11   3       48.07       41.36     36.47 o 
   8  11   3      266.44      136.57     54.83 o 
   9  11   3       24.79       10.31     51.55 o 
  10  11   3       80.86      160.80     92.40 o 
  11  11   3      196.33      195.59     93.67 o 
 -11  12   3      121.41      105.60     47.61 o 
 -10  12   3        0.22        9.07     39.06 o 
  -9  12   3       48.31       43.43     38.09 o 
  -8  12   3       75.99       62.23     35.89 o 
  -7  12   3      298.28      207.93     69.08 o 
  -6  12   3      449.50      400.82     45.62 o 
  -5  12   3       18.64       61.79     30.62 o 
  -4  12   3      111.45       98.80     40.47 o 
  -3  12   3       12.74       16.19     24.81 o 
  -2  12   3        3.51        8.30     24.34 o 
  -1  12   3      127.56       87.54     28.80 o 
   0  12   3      162.98      171.79     56.55 o 
   1  12   3        9.96       25.60     25.16 o 
   2  12   3      241.00      298.34     37.76 o 
   3  12   3      100.71       89.04     30.83 o 
   4  12   3      405.91      361.59     47.67 o 
   5  12   3      189.47      194.09     39.74 o 
   6  12   3       41.20       19.93     33.60 o 
   7  12   3       62.92       80.65     41.01 o 
   8  12   3      202.58      205.61     48.36 o 
   9  12   3      164.84      164.91     49.47 o 
  10  12   3       23.76       15.33     54.80 o 
 -10  13   3      829.11      898.54     89.41 o 
  -9  13   3       18.96       98.70     50.31 o 
  -8  13   3        3.34       28.46     44.18 o 
  -7  13   3      596.30      780.75     75.34 o 
  -6  13   3      167.05      128.34     44.49 o 
  -5  13   3       59.80       60.26     33.10 o 
  -4  13   3       49.71       80.51     32.99 o 
  -3  13   3      317.50      334.20     42.87 o 
  -2  13   3       73.65       19.30     27.93 o 
  -1  13   3       16.63       17.68     28.11 o 
   0  13   3      275.91      286.29     44.90 o 
   1  13   3       84.23       48.99     30.62 o 
   2  13   3       12.93       16.64     28.98 o 
   3  13   3      937.12     1070.40     94.45 o 
   4  13   3      208.05       90.99     36.63 o 
   5  13   3       17.69       33.78     35.59 o 
   6  13   3      301.36      282.28     69.44 o 
   7  13   3      456.67      344.90    101.29 o 
   8  13   3       35.36      103.30     83.54 o 
   9  13   3       86.80       84.25     56.90 o 
  -9  14   3      522.89      469.65    130.51 o 
  -8  14   3      564.17      430.60     67.62 o 
  -7  14   3       14.91       12.33     45.64 o 
  -6  14   3      352.65      300.67     58.85 o 
  -5  14   3     1147.85     1276.94     80.69 o 
  -4  14   3       25.35       25.91     32.61 o 
  -3  14   3      401.13      461.21     64.11 o 
  -2  14   3     1617.02     1763.21     99.68 o 
  -1  14   3      795.92      712.53     65.20 o 
   0  14   3      319.47      357.63     57.28 o 
   1  14   3     1887.84     1957.17    157.16 o 
   2  14   3      698.75      775.46     74.18 o 
   3  14   3       24.65       57.40     43.21 o 
   4  14   3      631.23      486.13     70.04 o 
   5  14   3      887.42      984.28    104.02 o 
   6  14   3       76.75      121.93     82.11 o 
   7  14   3      126.02       99.38     61.55 o 
   8  14   3      287.46      257.83     86.80 o 
  -7  15   3      524.56      470.98     91.52 o 
  -6  15   3       60.09       15.30     59.23 o 
  -5  15   3        6.67        9.97     42.63 o 
  -4  15   3      818.27      731.99     74.67 o 
  -3  15   3      318.00      359.63     84.85 o 
  -2  15   3       20.99       37.01     45.91 o 
  -1  15   3       16.43       -8.57     41.83 o 
   0  15   3     1015.80      938.31    110.17 o 
   1  15   3       12.12       16.35     45.02 o 
   2  15   3        1.58       13.64     45.07 o 
   3  15   3      319.95      211.32    109.00 o 
   4  15   3      295.76      251.13     79.67 o 
   5  15   3       20.83        5.94     72.29 o 
   6  15   3      123.76       61.55     75.30 o 
  -5  16   3      322.38      382.73     70.38 o 
  -4  16   3        5.68       20.45     68.55 o 
  -3  16   3        5.38        0.49     63.38 o 
  -2  16   3      303.01      378.72     93.31 o 
  -1  16   3       52.36       88.70     53.56 o 
   0  16   3       26.55       77.06     75.85 o 
   1  16   3      121.52      103.99     54.67 o 
   2  16   3      829.11      698.83    113.01 o 
   3  16   3        1.36        7.12     68.26 o 
   4  16   3       19.58      -35.96     70.60 o 
 -16   0   4       72.34       64.07     85.03 o 
 -15   0   4      469.26      549.87    121.40 o 
 -14   0   4     1420.00     1292.25    155.55 o 
 -13   0   4      340.24      495.36     56.30 o 
 -12   0   4      119.20      107.59     36.17 o 
 -11   0   4       17.44        6.21     20.90 o 
 -10   0   4     2748.05     3264.98     87.66 o 
  -9   0   4      135.88      160.54     36.60 o 
  -8   0   4      198.59      214.29     26.65 o 
  -7   0   4     1822.04     1986.77     55.08 o 
  -6   0   4     2880.99     2878.87     81.13 o 
  -5   0   4      169.51      198.12     13.94 o 
  -4   0   4      560.22      570.69     26.40 o 
  -3   0   4     8313.52     8746.88    209.31 o 
  -2   0   4     8144.10     8202.27    133.90 o 
  -1   0   4     9191.48     9224.08    148.25 o 
   0   0   4    33642.08    32073.69    500.23 o 
   1   0   4     5975.40     5843.94     91.79 o 
   2   0   4      145.18      141.61      9.05 o 
   3   0   4    14661.93    14291.93    215.02 o 
   4   0   4     3311.72     3140.89     65.42 o 
   5   0   4      571.70      650.22     29.07 o 
   6   0   4     2667.86     2849.91     88.83 o 
   7   0   4    15473.65    15084.61    272.22 o 
   8   0   4      586.61      460.81     49.60 o 
   9   0   4      405.37      438.79     54.46 o 
  10   0   4     3584.95     3522.53    143.39 o 
  11   0   4     1028.41     1055.43    200.22 o 
  12   0   4      156.38      158.65     56.62 o 
  13   0   4      452.89      344.21     67.74 o 
  14   0   4      156.84      151.89     78.98 o 
 -16   1   4      346.63      469.47     88.34 o 
 -15   1   4      392.99      377.54     80.55 o 
 -14   1   4      233.95      191.97     41.92 o 
 -13   1   4       13.43       13.62     33.12 o 
 -12   1   4     3584.79     3863.46    101.04 o 
 -11   1   4      665.88      732.72     41.92 o 
 -10   1   4        2.63       -1.00     13.70 o 
  -9   1   4     2110.16     2095.57     48.46 o 
  -8   1   4     6681.62     7238.28    101.04 o 
  -7   1   4      188.65      217.71     13.59 o 
  -6   1   4     3001.69     3242.49     45.48 o 
  -5   1   4    17951.36    20394.24    222.71 o 
  -4   1   4        9.20        8.66      5.89 o 
  -3   1   4      796.74      838.25     16.76 o 
  -2   1   4    11580.48    11962.22    158.49 o 
  -1   1   4     6836.14     7080.53    105.92 o 
   0   1   4     2051.11     1992.97     42.29 o 
   1   1   4     1360.81     1230.47     17.75 o 
   2   1   4     3939.69     3850.10     43.54 o 
   3   1   4      152.41      172.20      9.90 o 
   4   1   4      252.73      216.94     12.04 o 
   5   1   4    10921.27    10866.63    138.46 o 
   6   1   4      160.82      115.44     14.50 o 
   7   1   4      133.16       97.02     17.17 o 
   8   1   4     2349.39     2220.41     52.38 o 
   9   1   4      920.64     1023.73     75.14 o 
  10   1   4       84.16       51.55     30.14 o 
  11   1   4      449.95      475.59     46.35 o 
  12   1   4     1703.73     1657.48     75.80 o 
  13   1   4      195.96      230.51     45.19 o 
  14   1   4       51.87      -10.11     38.66 o 
 -16   2   4      160.23      186.82    106.95 o 
 -15   2   4       51.30       61.54     41.36 o 
 -14   2   4      637.06      667.13     78.46 o 
 -13   2   4      495.45      688.00     96.12 o 
 -12   2   4       14.68       15.26     26.55 o 
 -11   2   4      849.71      844.03     48.34 o 
 -10   2   4     1385.87     1666.74     39.84 o 
  -9   2   4       21.37       15.33     14.92 o 
  -8   2   4       77.44       58.00     13.22 o 
  -7   2   4    17181.38    18102.47    233.35 o 
  -6   2   4     1069.67     1117.57     25.68 o 
  -5   2   4      129.00      152.61     10.62 o 
  -4   2   4     3859.60     3867.95     50.81 o 
  -3   2   4    13527.01    14307.83    145.96 o 
  -2   2   4    16268.21    16915.71    191.77 o 
  -1   2   4     3473.38     3567.11     43.04 o 
   0   2   4    26572.14    25559.72    253.34 o 
   1   2   4     2619.24     2595.37     32.00 o 
   2   2   4     2363.94     2139.53     31.90 o 
   3   2   4     2395.97     2257.82     35.25 o 
   4   2   4      233.91      210.34     13.54 o 
   5   2   4      242.85      237.27     15.49 o 
   6   2   4     1040.71     1072.95     30.22 o 
   7   2   4     2354.09     2287.41     50.97 o 
   8   2   4        2.00        0.82     14.96 o 
   9   2   4      353.59      286.74     38.20 o 
  10   2   4     2421.34     2506.93    127.10 o 
  11   2   4       24.12        1.03     36.87 o 
  12   2   4      430.18      387.24     46.74 o 
  13   2   4      715.54      731.45     61.27 o 
  14   2   4      183.69      108.80     59.75 o 
 -15   3   4      155.69      133.39     55.08 o 
 -14   3   4       24.15       -3.82     42.42 o 
 -13   3   4       22.04       34.10     33.30 o 
 -12   3   4     1768.04     1904.29    113.97 o 
 -11   3   4       47.46       35.04     25.73 o 
 -10   3   4     1634.96     1529.78     47.17 o 
  -9   3   4     2739.68     2752.82     65.10 o 
  -8   3   4      849.18      910.70     32.53 o 
  -7   3   4      132.84      148.91     15.11 o 
  -6   3   4      170.37      190.82     14.10 o 
  -5   3   4    15015.26    16218.41    191.42 o 
  -4   3   4        4.03        0.57      4.90 o 
  -3   3   4      409.39      388.29     10.79 o 
  -2   3   4    12454.37    12622.03    147.19 o 
  -1   3   4     1519.67     1428.88     22.64 o 
   0   3   4      205.71      192.11     12.04 o 
   1   3   4     3123.51     3413.29     38.81 o 
   2   3   4    14402.20    14452.69    144.64 o 
   3   3   4       14.32        5.66      6.02 o 
   4   3   4      549.52      596.82     18.83 o 
   5   3   4     3251.75     3176.93     52.21 o 
   6   3   4     1024.71      988.41     29.72 o 
   7   3   4      161.86      151.47     22.82 o 
   8   3   4     2196.31     2242.75     56.29 o 
   9   3   4      378.63      350.75     37.62 o 
  10   3   4       74.36       41.93     29.76 o 
  11   3   4      969.37     1067.09     85.44 o 
  12   3   4     1088.89     1293.56     68.24 o 
  13   3   4       12.68       23.04     42.82 o 
  14   3   4        1.72        4.30     53.98 o 
 -15   4   4        0.00       39.14     54.70 o 
 -14   4   4      341.27      296.00     61.45 o 
 -13   4   4      118.65       87.37     39.71 o 
 -12   4   4      569.58      621.91     55.55 o 
 -11   4   4       31.71       47.06     25.38 o 
 -10   4   4     2152.34     2261.41     66.73 o 
  -9   4   4       13.20       -8.17     14.44 o 
  -8   4   4       11.32        1.34     13.15 o 
  -7   4   4     1443.15     1439.03     40.96 o 
  -6   4   4      877.53      977.37     26.78 o 
  -5   4   4      352.32      430.95     17.77 o 
  -4   4   4      421.09      451.57     14.06 o 
  -3   4   4      101.55      156.32      7.89 o 
  -2   4   4       63.18       58.88      6.98 o 
  -1   4   4     2797.91     2897.11     34.29 o 
   0   4   4     4147.51     4033.56     40.43 o 
   1   4   4      890.99      884.74     17.18 o 
   2   4   4      189.46      181.54      9.60 o 
   3   4   4     4495.89     4400.29     53.74 o 
   4   4   4      341.14      371.28     16.54 o 
   5   4   4      273.27      269.42     16.70 o 
   6   4   4      492.76      478.12     22.23 o 
   7   4   4     2319.62     2244.41     50.38 o 
   8   4   4      285.83      291.01     32.83 o 
   9   4   4       15.10      -18.16     22.71 o 
  10   4   4      663.13      590.77     42.23 o 
  11   4   4      102.53      138.68     43.05 o 
  12   4   4        2.04       68.72     40.78 o 
  13   4   4        9.66       48.93     43.79 o 
 -15   5   4      421.42      432.49     70.11 o 
 -14   5   4      269.60      277.50     61.67 o 
 -13   5   4      213.89      243.11     47.89 o 
 -12   5   4     1713.32     1671.59     99.95 o 
 -11   5   4      226.39      234.04     41.02 o 
 -10   5   4      555.66      518.39     40.69 o 
  -9   5   4       38.91       47.60     20.08 o 
  -8   5   4      456.82      467.13     30.55 o 
  -7   5   4     1852.43     1790.90     40.24 o 
  -6   5   4       13.87       17.79     10.20 o 
  -5   5   4      172.52      187.26     13.07 o 
  -4   5   4      328.80      345.56     16.18 o 
  -3   5   4      279.39      262.97     10.75 o 
  -2   5   4      364.20      341.80     11.16 o 
  -1   5   4      540.40      485.38     10.88 o 
   0   5   4      353.26      364.33     11.46 o 
   1   5   4      896.07      919.49     17.90 o 
   2   5   4        4.21       -5.96      5.96 o 
   3   5   4     1704.58     1658.16     28.36 o 
   4   5   4      604.40      556.15     20.11 o 
   5   5   4     2386.82     2306.05     63.29 o 
   6   5   4     3094.71     3170.88     59.30 o 
   7   5   4        0.34      -12.94     15.25 o 
   8   5   4       87.89       76.86     26.01 o 
   9   5   4        0.27      -23.17     23.17 o 
  10   5   4      680.44      564.96     83.95 o 
  11   5   4        4.97       11.67     36.73 o 
  12   5   4       10.05      -29.54     37.53 o 
  13   5   4       73.62      -37.63     42.63 o 
 -15   6   4      101.06       94.23     56.31 o 
 -14   6   4       22.14      -13.29     49.49 o 
 -13   6   4      223.16      297.28     51.04 o 
 -12   6   4       11.33        3.15     36.08 o 
 -11   6   4      724.94      761.17     58.58 o 
 -10   6   4      154.38      156.95     47.47 o 
  -9   6   4       10.90      -19.02     19.02 o 
  -8   6   4     1719.90     1654.75     54.43 o 
  -7   6   4      281.82      255.02     22.50 o 
  -6   6   4      167.69      157.76     16.61 o 
  -5   6   4      708.39      696.29     25.42 o 
  -4   6   4      955.23      931.71     25.13 o 
  -3   6   4      385.77      460.32     17.17 o 
  -2   6   4       13.63        8.07      6.17 o 
  -1   6   4     5279.09     5305.03     63.46 o 
   0   6   4     1553.98     1626.92     29.75 o 
   1   6   4      418.12      395.77     15.47 o 
   2   6   4     1514.27     1477.28     28.29 o 
   3   6   4        4.86        4.16      8.87 o 
   4   6   4        8.28       19.72     11.00 o 
   5   6   4       48.09       54.14     15.45 o 
   6   6   4       19.35       31.15     18.09 o 
   7   6   4      106.43      113.07     22.30 o 
   8   6   4      166.38      124.22     29.11 o 
   9   6   4      240.69      232.25     34.87 o 
  10   6   4       96.45       57.97     32.10 o 
  11   6   4      111.51      172.66     54.27 o 
  12   6   4       83.24       28.47     39.89 o 
  13   6   4       13.12      -18.32     60.58 o 
 -14   7   4        2.00       47.92     55.44 o 
 -13   7   4      100.75      102.44     44.20 o 
 -12   7   4      444.77      374.77     51.87 o 
 -11   7   4      325.66      316.47     47.04 o 
 -10   7   4      151.02      111.56     34.58 o 
  -9   7   4      475.29      423.84     40.20 o 
  -8   7   4     3532.13     3555.02     93.89 o 
  -7   7   4        2.25      -11.49     14.45 o 
  -6   7   4     4601.96     4700.66     87.37 o 
  -5   7   4      103.99       73.28     15.27 o 
  -4   7   4     1533.19     1422.65     35.44 o 
  -3   7   4     4335.81     4156.15     63.11 o 
  -2   7   4      104.59       80.60      9.11 o 
  -1   7   4      824.17      723.86     20.01 o 
   0   7   4      120.03       92.98     10.74 o 
   1   7   4     2227.20     2164.39     40.08 o 
   2   7   4      247.52      240.02     20.12 o 
   3   7   4      150.36       93.08     25.53 o 
   4   7   4       18.46        5.13     15.06 o 
   5   7   4      977.87      998.84     39.33 o 
   6   7   4      410.81      417.42     32.11 o 
   7   7   4      447.69      392.24     44.73 o 
   8   7   4      155.26      138.79     29.38 o 
   9   7   4      373.20      306.69     72.26 o 
  10   7   4       30.86       49.01     31.52 o 
  11   7   4       81.50       49.46     38.40 o 
  12   7   4       45.40       25.69     58.59 o 
 -14   8   4        9.41      -10.50     52.16 o 
 -13   8   4      688.68      747.66    100.77 o 
 -12   8   4       36.81       40.31     49.77 o 
 -11   8   4      110.64      100.74     39.37 o 
 -10   8   4      295.69      330.76     45.19 o 
  -9   8   4      904.65      936.58     61.32 o 
  -8   8   4       10.66       18.78     21.20 o 
  -7   8   4       18.28       19.73     19.99 o 
  -6   8   4     4481.08     4277.90     83.97 o 
  -5   8   4      810.09      746.73     31.30 o 
  -4   8   4     1219.59     1065.64     48.49 o 
  -3   8   4     3429.31     3275.87     63.74 o 
  -2   8   4     3064.80     2736.13     70.17 o 
  -1   8   4     1924.45     1927.88     40.99 o 
   0   8   4     2650.85     2446.12     48.50 o 
   1   8   4     4096.64     3944.91     83.59 o 
   2   8   4       13.88       20.01     13.30 o 
   3   8   4     4840.13     4404.76    111.89 o 
   4   8   4     3200.30     2986.42     84.56 o 
   5   8   4      710.46      792.91     47.16 o 
   6   8   4     1884.57     2141.93     93.17 o 
   7   8   4     4063.75     4196.50    219.77 o 
   8   8   4      726.98      616.75     74.76 o 
   9   8   4      312.15      210.35     43.39 o 
  10   8   4     1270.39     1219.61     80.08 o 
  11   8   4     1109.11      967.74    113.45 o 
  12   8   4      271.60      370.20     78.45 o 
 -13   9   4      561.18      482.65     63.52 o 
 -12   9   4       39.45       38.88     40.52 o 
 -11   9   4      302.88      297.47     54.58 o 
 -10   9   4       41.68        0.46     31.76 o 
  -9   9   4     1026.46      889.97     59.99 o 
  -8   9   4      932.07      908.02     59.86 o 
  -7   9   4      241.22      233.25     27.73 o 
  -6   9   4     2234.84     2095.07     59.81 o 
  -5   9   4     1434.84     1491.74     52.23 o 
  -4   9   4      629.47      632.93     31.75 o 
  -3   9   4      134.12      165.83     17.00 o 
  -2   9   4     1129.45     1095.21     32.28 o 
  -1   9   4     3447.88     3465.83     69.26 o 
   0   9   4        0.66       -2.58     12.52 o 
   1   9   4       21.36       26.63     13.56 o 
   2   9   4     2717.42     2849.04     73.56 o 
   3   9   4     1504.61     1519.70     46.20 o 
   4   9   4      536.24      589.07     34.78 o 
   5   9   4       48.96       14.70     20.80 o 
   6   9   4     3334.85     2853.49    436.26 o 
   7   9   4      237.93      245.41     54.81 o 
   8   9   4      865.06      897.51    319.74 o 
   9   9   4      171.63      184.43     59.83 o 
  10   9   4      143.97      177.88     81.22 o 
  11   9   4      485.75      374.08     75.57 o 
  12   9   4      372.41      525.77    110.20 o 
 -13  10   4      336.95      384.06     61.84 o 
 -12  10   4       21.59      -17.07     48.47 o 
 -11  10   4     1064.60     1072.92     74.31 o 
 -10  10   4      260.73      284.98     48.02 o 
  -9  10   4      814.51      819.23     59.96 o 
  -8  10   4      530.44      507.85     48.12 o 
  -7  10   4     1956.73     1989.00     79.28 o 
  -6  10   4      489.95      449.25     40.04 o 
  -5  10   4       88.77       61.80     18.40 o 
  -4  10   4     1948.62     2008.01     56.71 o 
  -3  10   4     2171.80     2138.77     55.67 o 
  -2  10   4     1349.89     1272.11     41.07 o 
  -1  10   4     2823.19     2975.54     65.56 o 
   0  10   4      115.97       96.40     18.10 o 
   1  10   4      268.51      255.06     29.18 o 
   2  10   4     1893.14     2055.86     65.18 o 
   3  10   4      258.86      261.90     31.41 o 
   4  10   4      625.40      639.25     38.02 o 
   5  10   4       17.21      -14.39     22.68 o 
   6  10   4      419.54      472.75     62.12 o 
   7  10   4      215.54      152.79     50.34 o 
   8  10   4     1536.82     1574.31    110.08 o 
   9  10   4      326.51      224.49     66.86 o 
  10  10   4      277.25      343.62    131.93 o 
  11  10   4      431.31      665.81    143.34 o 
 -12  11   4      492.04      545.28     65.75 o 
 -11  11   4      684.83      580.83     71.82 o 
 -10  11   4        2.17       15.91     36.34 o 
  -9  11   4      333.84      293.14     46.71 o 
  -8  11   4     2625.39     2631.27    136.51 o 
  -7  11   4       52.53       72.79     34.61 o 
  -6  11   4     1609.00     1627.73     64.10 o 
  -5  11   4     1465.13     1497.49     62.19 o 
  -4  11   4     2397.38     2456.12    126.51 o 
  -3  11   4      538.69      551.72     39.35 o 
  -2  11   4     2243.34     2420.29     71.90 o 
  -1  11   4     2093.30     2060.51     65.73 o 
   0  11   4      214.45      135.58     25.45 o 
   1  11   4     2240.39     2260.31     70.16 o 
   2  11   4     1180.06     1189.43     57.32 o 
   3  11   4      520.40      588.23     45.79 o 
   4  11   4      484.73      440.66     43.67 o 
   5  11   4     1522.67     1649.99     67.68 o 
   6  11   4      688.52      628.66     50.96 o 
   7  11   4      100.53       75.87     37.30 o 
   8  11   4      980.64      882.03     68.41 o 
   9  11   4      387.68      535.27     63.94 o 
  10  11   4      158.58       63.19     53.81 o 
 -11  12   4       64.96       51.64     43.61 o 
 -10  12   4      757.99      831.41     83.74 o 
  -9  12   4      186.50      130.40     54.17 o 
  -8  12   4      109.25       92.07     37.93 o 
  -7  12   4      326.95      296.99     52.60 o 
  -6  12   4     1776.10     1829.61     95.46 o 
  -5  12   4       20.36       27.49     25.65 o 
  -4  12   4     1166.61     1099.08     60.16 o 
  -3  12   4      740.61      735.85     49.80 o 
  -2  12   4      174.50      210.76     30.79 o 
  -1  12   4     1384.40     1304.06     69.04 o 
   0  12   4     1405.56     1407.90     58.95 o 
   1  12   4      639.79      626.75     47.79 o 
   2  12   4       83.83      106.52     34.06 o 
   3  12   4     2043.09     2240.39     87.34 o 
   4  12   4      740.71      656.03     52.79 o 
   5  12   4       87.76       56.29     33.13 o 
   6  12   4      649.57      570.56    116.06 o 
   7  12   4     1076.39      997.86     70.81 o 
   8  12   4        2.94       28.77     49.23 o 
   9  12   4      227.96      271.04     67.50 o 
 -10  13   4      239.74      224.26     85.80 o 
  -9  13   4      245.57      283.26     61.99 o 
  -8  13   4       63.18       63.15     46.38 o 
  -7  13   4       18.99       18.55     42.82 o 
  -6  13   4      518.09      530.18     60.85 o 
  -5  13   4      169.89      155.25     44.72 o 
  -4  13   4       38.09       35.25     30.20 o 
  -3  13   4      163.76      115.24     33.65 o 
  -2  13   4      132.73      111.69     33.89 o 
  -1  13   4      245.63      231.24     37.62 o 
   0  13   4       86.75       86.88     40.81 o 
   1  13   4      679.33      755.69     54.71 o 
   2  13   4       27.12       73.31     31.31 o 
   3  13   4        3.44      -28.03     28.03 o 
   4  13   4      216.22      131.82     39.94 o 
   5  13   4      368.75      392.68     59.57 o 
   6  13   4      266.78      359.56    111.97 o 
   7  13   4       90.22       64.57     73.11 o 
   8  13   4      159.58      121.35     56.45 o 
  -9  14   4       95.83       80.63     54.64 o 
  -8  14   4       96.77       92.13     50.20 o 
  -7  14   4      184.12      208.85     54.66 o 
  -6  14   4      111.89        8.11     43.21 o 
  -5  14   4        5.57      -36.37     36.37 o 
  -4  14   4      276.34      329.49     90.22 o 
  -3  14   4      301.76      337.38     58.21 o 
  -2  14   4        1.00       -4.00     30.06 o 
  -1  14   4       55.19       54.53     32.73 o 
   0  14   4      435.71      525.19     85.27 o 
   1  14   4      831.29      957.41     63.24 o 
   2  14   4       30.20       31.87     44.40 o 
   3  14   4       82.98      108.07     58.85 o 
   4  14   4      475.53      496.57     64.82 o 
   5  14   4       23.31       -7.33     72.54 o 
   6  14   4      275.48      276.97     63.54 o 
   7  14   4        3.71       -9.85     49.38 o 
  -7  15   4       19.69        9.04     48.10 o 
  -6  15   4       31.01       40.18     93.19 o 
  -5  15   4      329.09      366.31     90.13 o 
  -4  15   4       73.64       52.50     44.99 o 
  -3  15   4        0.29       42.43     43.01 o 
  -2  15   4      317.88      301.32     56.37 o 
  -1  15   4      296.13      276.58     55.47 o 
   0  15   4      291.17      325.57     49.37 o 
   1  15   4      210.27      167.70     57.61 o 
   2  15   4      168.59      219.04     56.11 o 
   3  15   4       17.05       82.85     49.02 o 
   4  15   4      364.14      422.06     99.94 o 
   5  15   4      219.22      407.43     68.54 o 
   6  15   4      199.45      155.82     59.90 o 
  -5  16   4      166.37      198.72    111.86 o 
  -4  16   4      116.86      102.79     63.33 o 
  -3  16   4       12.87      -32.77     44.97 o 
  -2  16   4       33.99       49.35     47.72 o 
  -1  16   4      278.87      289.14     61.00 o 
   0  16   4       27.37       58.12     68.99 o 
   1  16   4        7.28      -13.77     62.02 o 
   2  16   4        8.75       47.64     67.67 o 
   3  16   4      162.68       44.48     74.28 o 
 -16   1   5       47.60      110.48     63.50 o 
 -15   1   5        2.94       -4.08     53.92 o 
 -14   1   5       44.50      -25.65     47.14 o 
 -13   1   5      926.77      940.89     55.37 o 
 -12   1   5      121.66      115.65     27.37 o 
 -11   1   5       19.43        4.18     17.83 o 
 -10   1   5     1503.36     1517.74     37.19 o 
  -9   1   5      963.67     1067.17     36.18 o 
  -8   1   5     4456.95     4840.22     81.42 o 
  -7   1   5      131.89      139.06     13.94 o 
  -6   1   5     3262.58     3510.85     52.05 o 
  -5   1   5     1448.88     1587.16     28.42 o 
  -4   1   5     7815.36     8469.49    110.79 o 
  -3   1   5     1071.49     1135.57     18.41 o 
  -2   1   5      207.51      214.41      7.40 o 
  -1   1   5     3590.16     3585.43     59.95 o 
   0   1   5     8559.37     8326.44    117.68 o 
   1   1   5      360.71      393.78     10.01 o 
   2   1   5      412.65      407.02     15.25 o 
   3   1   5     4044.75     3979.39     47.49 o 
   4   1   5      492.60      422.07     15.74 o 
   5   1   5     1892.17     1839.04     37.48 o 
   6   1   5      319.33      299.69     24.04 o 
   7   1   5      851.55      791.68     37.24 o 
   8   1   5       69.09       37.09     16.00 o 
   9   1   5     2124.20     1981.59     64.95 o 
  10   1   5       11.89        6.51     28.84 o 
  11   1   5      350.89      352.82     46.30 o 
  12   1   5      452.17      399.08     63.04 o 
  13   1   5      361.59      348.86     58.07 o 
 -16   2   5      121.21      331.24    116.97 o 
 -15   2   5      653.28      601.10     87.34 o 
 -14   2   5       16.74       68.61     35.48 o 
 -13   2   5      766.85      737.56     63.14 o 
 -12   2   5      666.74      775.03     54.01 o 
 -11   2   5      430.16      433.31     34.04 o 
 -10   2   5      798.24      819.33     34.56 o 
  -9   2   5     1505.19     1671.55     49.32 o 
  -8   2   5       13.76        3.67     12.56 o 
  -7   2   5      129.83      121.37     13.91 o 
  -6   2   5     3212.02     3480.65     55.21 o 
  -5   2   5       20.01       74.18     17.86 o 
  -4   2   5        3.53        2.57      5.29 o 
  -3   2   5     2520.26     2658.39     48.31 o 
  -2   2   5     2703.36     2852.10     34.59 o 
  -1   2   5     2394.45     2482.40     32.15 o 
   0   2   5     4160.52     4101.65     47.84 o 
   1   2   5     2218.92     2287.62     30.01 o 
   2   2   5      541.60      528.89     13.67 o 
   3   2   5     1421.48     1548.40     25.57 o 
   4   2   5      287.24      306.24     16.01 o 
   5   2   5     1722.05     1672.83     36.05 o 
   6   2   5      927.24      964.84     34.17 o 
   7   2   5      182.97      201.60     20.82 o 
   8   2   5      218.02      268.07     32.46 o 
   9   2   5     1468.66     1301.96     80.52 o 
  10   2   5       36.84       58.94     32.23 o 
  11   2   5      229.50      196.34     39.99 o 
  12   2   5      165.88      179.07     42.02 o 
  13   2   5      152.03      161.93     51.10 o 
 -16   3   5      384.23      489.42    132.56 o 
 -15   3   5      279.50      286.94     56.82 o 
 -14   3   5     1105.66     1207.38     85.32 o 
 -13   3   5      111.52       65.31     35.50 o 
 -12   3   5        7.95       22.07     26.92 o 
 -11   3   5     3071.49     3021.00     88.81 o 
 -10   3   5     1584.84     1560.83     46.83 o 
  -9   3   5      314.44      298.53     25.27 o 
  -8   3   5      843.15      816.24     30.35 o 
  -7   3   5     5498.06     5733.93     89.26 o 
  -6   3   5      827.83      844.24     39.57 o 
  -5   3   5     3149.01     3392.48     46.49 o 
  -4   3   5     1059.84     1029.13     18.41 o 
  -3   3   5     6846.65     7110.57     83.64 o 
  -2   3   5      632.77      669.53     14.65 o 
  -1   3   5     5297.65     5358.19     60.61 o 
   0   3   5     8781.36     9115.33     93.06 o 
   1   3   5     5320.63     5172.89     54.70 o 
   2   3   5     1110.19     1028.98     19.93 o 
   3   3   5     3529.16     3624.19     45.21 o 
   4   3   5      378.30      359.61     16.06 o 
   5   3   5        6.04        1.66     10.57 o 
   6   3   5     3425.41     3347.64     61.51 o 
   7   3   5       78.24       78.68     17.41 o 
   8   3   5      167.81      146.91     24.69 o 
   9   3   5      197.33      203.54     30.85 o 
  10   3   5     1562.45     1561.82     79.42 o 
  11   3   5       34.17       15.22     33.12 o 
  12   3   5       29.69       13.86     41.76 o 
  13   3   5      515.37      427.04    129.25 o 
 -15   4   5      544.55      578.28     73.43 o 
 -14   4   5      666.95      693.76     70.61 o 
 -13   4   5      619.58      581.16     55.86 o 
 -12   4   5     2557.75     2394.38     95.52 o 
 -11   4   5     1217.14     1292.15     58.68 o 
 -10   4   5        1.70        2.29     18.84 o 
  -9   4   5     1763.01     1923.42     49.45 o 
  -8   4   5     2804.47     2906.98     74.53 o 
  -7   4   5      986.96     1089.17     30.71 o 
  -6   4   5     1226.42     1250.50     28.57 o 
  -5   4   5    13231.76    13302.59    151.35 o 
  -4   4   5     4068.45     4149.38     72.70 o 
  -3   4   5     1088.17     1007.91     30.37 o 
  -2   4   5    10875.86    11222.65    119.51 o 
  -1   4   5    24432.38    24304.41    235.72 o 
   0   4   5     6382.79     6324.84     65.93 o 
   1   4   5    15316.42    15715.23    143.29 o 
   2   4   5     4563.43     4296.95     50.19 o 
   3   4   5     1873.81     1867.54     32.76 o 
   4   4   5    16987.51    16892.79    191.35 o 
   5   4   5     6831.69     6732.46     91.19 o 
   6   4   5     1167.06     1132.44     33.01 o 
   7   4   5      448.63      439.61     27.87 o 
   8   4   5     4706.52     4830.32    104.70 o 
   9   4   5     1050.00     1001.72     49.18 o 
  10   4   5       49.37       47.48     29.32 o 
  11   4   5     1023.39      964.16     67.25 o 
  12   4   5     1046.35      974.93     72.09 o 
  13   4   5       37.55      -41.58     41.58 o 
 -15   5   5      187.03      155.79    101.55 o 
 -14   5   5      315.04      318.55     52.90 o 
 -13   5   5      707.12      704.88     99.57 o 
 -12   5   5        3.33        3.49     31.76 o 
 -11   5   5     1486.72     1602.65    118.28 o 
 -10   5   5     1778.66     1795.48     66.83 o 
  -9   5   5     1185.46     1240.96     48.84 o 
  -8   5   5     1704.18     1659.40     43.36 o 
  -7   5   5     2093.06     1977.72     42.47 o 
  -6   5   5     5367.78     5582.78     76.20 o 
  -5   5   5       26.52       48.29      9.02 o 
  -4   5   5     3014.63     2822.53     39.60 o 
  -3   5   5     2722.78     2729.12     34.28 o 
  -2   5   5     4063.38     4148.77     47.57 o 
  -1   5   5     4005.04     3833.43     44.10 o 
   0   5   5     7988.22     8117.17     76.19 o 
   1   5   5     3749.82     3796.09     46.67 o 
   2   5   5      202.22      155.18     10.18 o 
   3   5   5     2560.67     2368.31     36.68 o 
   4   5   5     4279.54     4310.55     63.70 o 
   5   5   5      508.47      501.79     23.62 o 
   6   5   5      250.34      261.67     21.10 o 
   7   5   5     1525.62     1548.05     49.24 o 
   8   5   5      555.88      567.81     41.94 o 
   9   5   5      548.23      576.94     45.27 o 
  10   5   5      438.74      415.61     43.82 o 
  11   5   5     1216.98     1241.82     98.38 o 
  12   5   5       39.66      -11.64     41.15 o 
  13   5   5      422.24      393.25     80.54 o 
 -15   6   5     1520.13     1570.29    182.76 o 
 -14   6   5      110.99       76.00     46.97 o 
 -13   6   5      559.97      576.30     63.97 o 
 -12   6   5      872.93      849.10     72.72 o 
 -11   6   5     2219.89     2261.97     92.24 o 
 -10   6   5     1673.74     1639.10     65.12 o 
  -9   6   5      355.20      309.42     32.33 o 
  -8   6   5      565.43      603.03     34.77 o 
  -7   6   5       44.05       16.46     13.36 o 
  -6   6   5     3894.23     3880.63     68.77 o 
  -5   6   5      358.22      375.07     21.07 o 
  -4   6   5     1928.43     1909.32     34.13 o 
  -3   6   5      793.31      836.97     18.77 o 
  -2   6   5     2693.52     2659.00     32.84 o 
  -1   6   5      707.75      677.22     17.46 o 
   0   6   5      902.91      844.47     19.84 o 
   1   6   5     1932.76     1882.60     45.12 o 
   2   6   5     2171.99     2046.58     34.19 o 
   3   6   5       51.13       55.66     10.38 o 
   4   6   5      336.41      319.51     20.90 o 
   5   6   5     2012.11     2049.41     63.95 o 
   6   6   5     1832.48     1850.64     67.44 o 
   7   6   5      177.28      259.99     33.75 o 
   8   6   5      273.11      231.52     38.77 o 
   9   6   5     1136.11     1118.49     58.26 o 
  10   6   5        9.97       12.76     32.87 o 
  11   6   5      551.86      640.81     60.68 o 
  12   6   5      254.41      306.14     63.25 o 
  13   6   5      569.94      609.35    113.02 o 
 -14   7   5      731.01      895.71     76.26 o 
 -13   7   5     1066.27     1062.29    149.08 o 
 -12   7   5      184.49      126.43     42.13 o 
 -11   7   5     2129.14     1969.86     95.11 o 
 -10   7   5     3329.09     3205.53    112.23 o 
  -9   7   5     2710.65     2690.76     82.20 o 
  -8   7   5     1575.68     1481.01     56.89 o 
  -7   7   5     5716.42     5889.83    105.42 o 
  -6   7   5     5224.10     5110.52     92.16 o 
  -5   7   5       36.35       40.29     12.29 o 
  -4   7   5     7874.04     7833.82    105.43 o 
  -3   7   5     3920.13     3793.48     55.62 o 
  -2   7   5      136.68      137.13      9.53 o 
  -1   7   5     6722.47     6467.46     73.88 o 
   0   7   5     6501.58     6344.45     73.24 o 
   1   7   5     1181.28     1253.97     26.49 o 
   2   7   5     1729.68     1581.99     41.35 o 
   3   7   5     3677.78     3547.73     76.27 o 
   4   7   5     1773.80     1694.61     54.64 o 
   5   7   5      147.43      130.75     21.45 o 
   6   7   5     1288.24     1367.26     51.60 o 
   7   7   5     1834.14     1998.98     82.50 o 
   8   7   5      197.91      209.86     40.47 o 
   9   7   5      693.60      696.73     58.38 o 
  10   7   5      647.53      694.80     85.33 o 
  11   7   5      342.97      381.01     53.05 o 
  12   7   5       65.31       25.32     43.11 o 
 -14   8   5      787.50      850.11     75.54 o 
 -13   8   5      202.74      191.18     49.14 o 
 -12   8   5      657.54      537.68     76.08 o 
 -11   8   5      707.23      877.89     98.36 o 
 -10   8   5       88.64       13.82     31.75 o 
  -9   8   5      777.31      692.42     75.39 o 
  -8   8   5      764.81      719.40     55.95 o 
  -7   8   5       55.73       39.29     20.89 o 
  -6   8   5      556.07      508.52     28.15 o 
  -5   8   5     3558.88     3419.57     69.43 o 
  -4   8   5     2208.08     2212.65     50.71 o 
  -3   8   5      239.89      267.13     17.59 o 
  -2   8   5     1137.30     1092.58     31.22 o 
  -1   8   5    10515.58    10274.29    171.28 o 
   0   8   5       56.81       65.53     13.13 o 
   1   8   5     1889.56     1798.96     54.41 o 
   2   8   5     2563.69     2452.69     55.56 o 
   3   8   5     1671.00     1641.10     64.74 o 
   4   8   5     4650.47     4623.16     89.92 o 
   5   8   5     1290.99     1304.08     57.39 o 
   6   8   5      522.48      554.28     51.72 o 
   7   8   5      187.60      129.15     47.94 o 
   8   8   5     1074.46     1094.39     66.15 o 
   9   8   5       78.96       36.38     52.16 o 
  10   8   5        2.05       32.06     55.12 o 
  11   8   5      454.05      454.54    142.95 o 
  12   8   5      428.19      289.58     74.47 o 
 -13   9   5        3.15       45.95     42.52 o 
 -12   9   5        4.04       29.17     40.43 o 
 -11   9   5       85.94      133.88     41.16 o 
 -10   9   5       11.32        5.25     31.60 o 
  -9   9   5      116.25       70.05     31.87 o 
  -8   9   5       56.42       39.91     23.88 o 
  -7   9   5        6.57       28.96     20.91 o 
  -6   9   5     1184.48     1146.74     43.88 o 
  -5   9   5       12.46       -7.61     13.71 o 
  -4   9   5      461.51      428.74     23.09 o 
  -3   9   5      578.66      547.71     24.64 o 
  -2   9   5      158.35      166.85     16.98 o 
  -1   9   5      666.79      692.85     31.93 o 
   0   9   5       21.38        5.57     12.63 o 
   1   9   5     1828.16     1823.38     47.70 o 
   2   9   5      112.51       99.26     17.90 o 
   3   9   5      126.71      126.73     22.28 o 
   4   9   5      488.05      520.02     33.93 o 
   5   9   5      604.00      506.70     36.39 o 
   6   9   5      425.19      500.11     97.21 o 
   7   9   5       15.48       58.61     46.02 o 
   8   9   5      747.22      700.78    121.24 o 
   9   9   5       61.38        9.16     85.32 o 
  10   9   5      277.72      379.17     77.20 o 
  11   9   5      190.75       96.86    101.87 o 
 -13  10   5       73.30       98.30     48.49 o 
 -12  10   5        1.11       38.65     39.54 o 
 -11  10   5      205.16      135.30     44.53 o 
 -10  10   5       18.57       30.38     34.82 o 
  -9  10   5        6.41        8.61     30.84 o 
  -8  10   5       12.81       30.64     28.61 o 
  -7  10   5       57.76       48.80     23.64 o 
  -6  10   5      873.70      930.43     46.98 o 
  -5  10   5      128.12       94.89     21.53 o 
  -4  10   5      554.90      519.85     28.47 o 
  -3  10   5       49.79       53.51     17.40 o 
  -2  10   5       47.24       26.53     15.09 o 
  -1  10   5        1.87       -1.15     13.23 o 
   0  10   5      313.62      323.34     26.94 o 
   1  10   5       88.82       57.11     24.69 o 
   2  10   5      201.80      121.10     45.57 o 
   3  10   5       44.87       16.54     17.89 o 
   4  10   5       46.02       14.81     21.20 o 
   5  10   5      190.57      158.52     31.01 o 
   6  10   5      127.53      163.82     43.68 o 
   7  10   5      147.80       56.20     49.55 o 
   8  10   5      209.09      134.88     43.07 o 
   9  10   5       41.61       13.15     40.83 o 
  10  10   5        2.87       38.34     59.07 o 
  11  10   5       23.88      207.34     76.91 o 
 -12  11   5        7.69      -26.35     39.30 o 
 -11  11   5       71.51       48.35     41.74 o 
 -10  11   5       76.55      138.02     42.23 o 
  -9  11   5      272.71      284.26     60.83 o 
  -8  11   5      325.33      339.89     44.91 o 
  -7  11   5      239.02      215.04     37.73 o 
  -6  11   5       12.92       52.64     27.71 o 
  -5  11   5       41.03       58.78     28.15 o 
  -4  11   5      229.09      259.09     29.41 o 
  -3  11   5      318.02      220.56     34.27 o 
  -2  11   5       54.28       39.74     18.46 o 
  -1  11   5       78.04       64.03     28.02 o 
   0  11   5       21.02      -10.22     18.86 o 
   1  11   5       13.24       -2.80     20.58 o 
   2  11   5       37.94       14.97     20.08 o 
   3  11   5       85.79       50.76     28.03 o 
   4  11   5      102.37       20.44     24.37 o 
   5  11   5        0.17       45.13     45.77 o 
   6  11   5       14.51       27.36     33.77 o 
   7  11   5       18.87       54.88     41.84 o 
   8  11   5       68.16       75.69     52.94 o 
   9  11   5      260.48      296.59     65.10 o 
  10  11   5       81.05       32.89     53.71 o 
 -11  12   5       17.82       69.20     44.40 o 
 -10  12   5      210.01      163.31     46.07 o 
  -9  12   5      178.00      192.20     45.39 o 
  -8  12   5       24.93        9.85     33.55 o 
  -7  12   5        0.04       -8.53     48.11 o 
  -6  12   5      156.61       93.89     38.84 o 
  -5  12   5      512.98      587.09     57.23 o 
  -4  12   5        5.22       10.39     25.52 o 
  -3  12   5        0.87       25.86     22.11 o 
  -2  12   5     2116.21     2040.90     92.63 o 
  -1  12   5      438.43      401.80     40.34 o 
   0  12   5       99.87       95.51     29.82 o 
   1  12   5     1174.29     1196.64     77.34 o 
   2  12   5      724.41      760.98     56.30 o 
   3  12   5       42.08       35.13     29.66 o 
   4  12   5      141.31      120.76     42.61 o 
   5  12   5      818.79      941.91    136.57 o 
   6  12   5      222.47      111.13     46.51 o 
   7  12   5      108.38       48.85     39.01 o 
   8  12   5      335.83      386.19     58.10 o 
   9  12   5       98.08      107.01     49.66 o 
 -10  13   5      678.78      709.04     80.00 o 
  -9  13   5        0.71      -24.98     45.98 o 
  -8  13   5      221.08      305.84     59.03 o 
  -7  13   5      576.54      559.13     85.22 o 
  -6  13   5      237.60      217.43     78.67 o 
  -5  13   5       30.50      -11.53     44.23 o 
  -4  13   5     1363.54     1495.00     84.92 o 
  -3  13   5      264.09      253.76     66.90 o 
  -2  13   5       15.40       10.49     26.85 o 
  -1  13   5      289.19      225.29     73.48 o 
   0  13   5     1274.92     1456.01     70.60 o 
   1  13   5      200.91      127.24     33.77 o 
   2  13   5        2.63      -14.02     29.83 o 
   3  13   5     1171.65     1067.85     97.14 o 
   4  13   5       83.49       44.89     43.11 o 
   5  13   5       55.32       48.07     45.20 o 
   6  13   5       18.81       36.60     46.28 o 
   7  13   5      295.71      312.45     74.78 o 
   8  13   5       26.17        6.54     51.71 o 
  -9  14   5      728.09      579.02     76.81 o 
  -8  14   5       48.12       93.74     51.67 o 
  -7  14   5       35.31      -40.61     40.61 o 
  -6  14   5      233.57      174.99     51.90 o 
  -5  14   5      330.76      349.01     85.93 o 
  -4  14   5       13.10       51.70     40.33 o 
  -3  14   5       17.84       -6.56     34.92 o 
  -2  14   5      920.22      965.33    103.50 o 
  -1  14   5      182.08      229.00     48.76 o 
   0  14   5        0.44        7.63     35.90 o 
   1  14   5      588.18      567.33     62.10 o 
   2  14   5     1281.97     1399.11    154.53 o 
   3  14   5        6.38       -9.50     57.09 o 
   4  14   5      141.29      118.79     50.09 o 
   5  14   5      863.70      848.48     80.30 o 
   6  14   5       98.38       88.98     54.02 o 
   7  14   5       88.02       65.62     55.40 o 
  -7  15   5     1581.52     1743.92    128.94 o 
  -6  15   5      496.01      506.61     69.76 o 
  -5  15   5      122.55      111.57     50.75 o 
  -4  15   5     1170.12     1424.00    115.86 o 
  -3  15   5     2191.37     2413.64    158.95 o 
  -2  15   5        7.29      -26.68     50.35 o 
  -1  15   5      800.32      908.06     76.86 o 
   0  15   5     1397.56     1857.48    103.81 o 
   1  15   5      201.63      128.83     50.64 o 
   2  15   5      404.89      409.15     61.47 o 
   3  15   5      882.04     1221.27    136.59 o 
   4  15   5      304.87      352.52     67.92 o 
   5  15   5        4.56       39.77     52.50 o 
  -5  16   5      573.93      540.85    139.77 o 
  -4  16   5        6.15       35.27     58.95 o 
  -3  16   5       35.24      -36.73     45.42 o 
  -2  16   5      617.10      674.63     75.04 o 
  -1  16   5      418.17      405.51     65.81 o 
   0  16   5      148.29      112.35     50.55 o 
   1  16   5      971.86      855.87     82.34 o 
   2  16   5      469.08      507.20     72.58 o 
   3  16   5        0.75       -3.42     48.06 o 
 -16   0   6      317.97      325.28    110.18 o 
 -15   0   6       45.05       73.55     80.10 o 
 -14   0   6      828.85      917.80    136.25 o 
 -13   0   6     2640.86     2952.04    367.86 o 
 -12   0   6      331.28      328.47     58.45 o 
 -11   0   6      571.31      598.00     52.79 o 
 -10   0   6     3752.59     4330.44    140.19 o 
  -9   0   6     1121.76     1215.45     61.20 o 
  -8   0   6     1897.21     1878.85     75.77 o 
  -7   0   6    18295.84    18936.79    323.96 o 
  -6   0   6       69.13       33.01     38.92 o 
  -5   0   6      277.68      338.42     20.43 o 
  -4   0   6    20959.39    21771.69    349.80 o 
  -3   0   6     2237.40     2170.82     44.93 o 
  -2   0   6     3709.83     3775.93     67.34 o 
  -1   0   6      387.50      401.92     14.39 o 
   0   0   6    16977.09    16360.00    263.73 o 
   1   0   6      640.00      607.35     26.45 o 
   2   0   6       15.82       21.08      9.13 o 
   3   0   6     1264.50     1040.58     25.72 o 
   4   0   6     4200.04     4148.76     77.70 o 
   5   0   6     1553.55     1455.55     66.31 o 
   6   0   6     1003.12      962.07     49.11 o 
   7   0   6     4000.13     3740.53    100.60 o 
   8   0   6      174.06      200.42     36.41 o 
   9   0   6     1074.69     1196.66     84.10 o 
  10   0   6     1162.77     1017.66    139.80 o 
  11   0   6       31.30       18.84     59.22 o 
  12   0   6      298.23      322.04     67.11 o 
  13   0   6      181.61      177.72     45.06 o 
 -16   1   6      179.52      258.72     75.55 o 
 -15   1   6      239.82      209.05     66.24 o 
 -14   1   6       22.07        8.03     49.46 o 
 -13   1   6       16.24       56.72     35.93 o 
 -12   1   6     2909.24     2895.33     83.99 o 
 -11   1   6      668.49      634.04     39.45 o 
 -10   1   6      500.66      486.03     46.76 o 
  -9   1   6     3955.22     4163.77     75.22 o 
  -8   1   6     3215.77     3307.31     61.15 o 
  -7   1   6       11.23        2.30      9.76 o 
  -6   1   6      244.44      239.53     12.06 o 
  -5   1   6    19454.08    20652.73    255.09 o 
  -4   1   6      760.01      818.19     18.82 o 
  -3   1   6      548.32      563.97     14.80 o 
  -2   1   6    15622.32    15511.17    224.28 o 
  -1   1   6     3462.60     3411.56     47.81 o 
   0   1   6     1561.65     1651.41     24.36 o 
   1   1   6     2281.39     2035.52     26.36 o 
   2   1   6    15465.64    15592.78    155.74 o 
   3   1   6        4.21        3.70      6.08 o 
   4   1   6      281.95      292.38     15.30 o 
   5   1   6     8313.46     8113.66    102.87 o 
   6   1   6     1097.80     1093.17     37.05 o 
   7   1   6      411.16      380.96     24.97 o 
   8   1   6      817.22      776.23     38.48 o 
   9   1   6     1111.56     1215.08     54.00 o 
  10   1   6      408.25      335.19     41.45 o 
  11   1   6      666.26      635.28     54.52 o 
  12   1   6      705.14      643.36     56.34 o 
  13   1   6       12.08       19.97     32.48 o 
 -16   2   6       71.87       66.33     86.69 o 
 -15   2   6      329.84      426.65     79.40 o 
 -14   2   6     2159.62     1961.19    103.62 o 
 -13   2   6       44.81       52.68     28.15 o 
 -12   2   6       10.06       -2.99     21.99 o 
 -11   2   6       61.77       59.70     19.20 o 
 -10   2   6     5549.11     6129.13    103.61 o 
  -9   2   6      274.48      278.43     22.02 o 
  -8   2   6      175.74      179.44     17.27 o 
  -7   2   6     6599.11     6931.81    102.32 o 
  -6   2   6     1232.58     1173.68     26.21 o 
  -5   2   6       40.14       56.07      8.21 o 
  -4   2   6      758.03      722.36     14.81 o 
  -3   2   6     1212.53      998.80     17.91 o 
  -2   2   6      366.92      343.99     12.75 o 
  -1   2   6      272.65      288.71     14.42 o 
   0   2   6     9770.29     9472.67    100.80 o 
   1   2   6     3098.18     3038.98     37.92 o 
   2   2   6     1066.30     1044.87     22.04 o 
   3   2   6     7790.14     7464.16     79.77 o 
   4   2   6     1309.88     1201.42     28.96 o 
   5   2   6     3519.03     3459.30     64.52 o 
   6   2   6     6666.02     6473.78     88.69 o 
   7   2   6     6699.26     6695.68    103.71 o 
   8   2   6      496.02      499.39     36.16 o 
   9   2   6       58.27       62.32     25.87 o 
  10   2   6     4484.12     4548.77    100.12 o 
  11   2   6       33.59       32.08     34.86 o 
  12   2   6       18.11       67.05     38.56 o 
  13   2   6      156.32      111.88     43.99 o 
 -16   3   6      290.81      367.65    119.91 o 
 -15   3   6      888.91     1174.89    166.45 o 
 -14   3   6      144.94      150.05     40.23 o 
 -13   3   6        9.67       -5.80     27.86 o 
 -12   3   6     5632.48     5948.73    139.81 o 
 -11   3   6       30.42       28.47     19.34 o 
 -10   3   6      417.36      422.77     27.37 o 
  -9   3   6     5419.65     5564.52    101.49 o 
  -8   3   6     1230.52     1347.70     38.64 o 
  -7   3   6     3251.93     3409.17     57.56 o 
  -6   3   6     3945.20     4413.84     61.86 o 
  -5   3   6    12624.43    13430.36    143.27 o 
  -4   3   6      322.57      369.44     10.69 o 
  -3   3   6     9123.00     9729.99    110.63 o 
  -2   3   6     7504.39     7689.66     83.92 o 
  -1   3   6       28.33       12.22      4.97 o 
   0   3   6       32.90       11.39      5.67 o 
   1   3   6    11564.82    11553.33    107.79 o 
   2   3   6      850.68      856.52     17.58 o 
   3   3   6     1151.40     1120.21     24.46 o 
   4   3   6     2033.21     2000.40     35.93 o 
   5   3   6     7588.96     7310.16    103.93 o 
   6   3   6     1909.82     1932.44     48.69 o 
   7   3   6       64.45       37.71     16.60 o 
   8   3   6     1323.96     1249.02     51.72 o 
   9   3   6        9.29       -3.87     24.34 o 
  10   3   6      819.17      921.04     69.60 o 
  11   3   6      145.30      119.15     39.12 o 
  12   3   6      581.70      504.21     60.23 o 
  13   3   6      526.67      498.30     62.36 o 
 -15   4   6       12.16       17.84     60.25 o 
 -14   4   6      434.35      392.75     52.91 o 
 -13   4   6       95.74       44.97     34.47 o 
 -12   4   6       74.63       99.03     34.72 o 
 -11   4   6      144.84      150.70     29.21 o 
 -10   4   6     1500.50     1596.57     49.88 o 
  -9   4   6       94.44       91.54     17.40 o 
  -8   4   6       24.57       44.56     14.41 o 
  -7   4   6     5616.22     5787.84     96.95 o 
  -6   4   6       10.65       20.01      8.06 o 
  -5   4   6       63.49       58.70      7.93 o 
  -4   4   6      925.93      817.45     15.88 o 
  -3   4   6     1894.68     1839.19     28.78 o 
  -2   4   6     6483.04     6588.62     75.28 o 
  -1   4   6      280.08      333.34     11.43 o 
   0   4   6    14135.83    14105.26    148.19 o 
   1   4   6     2998.23     3102.96     40.40 o 
   2   4   6      663.90      687.24     21.08 o 
   3   4   6     1207.71     1112.26     24.10 o 
   4   4   6      571.23      565.50     19.86 o 
   5   4   6      524.32      503.60     23.89 o 
   6   4   6      317.47      310.42     22.25 o 
   7   4   6      765.83      679.33     35.44 o 
   8   4   6        0.18       -4.47     22.47 o 
   9   4   6      464.80      420.17     38.19 o 
  10   4   6      194.54      222.94     39.83 o 
  11   4   6       10.99      -13.73     38.28 o 
  12   4   6       13.54       20.04     40.79 o 
  13   4   6      290.23      205.12     53.48 o 
 -15   5   6       36.92       41.33     69.94 o 
 -14   5   6       81.12       38.22     39.34 o 
 -13   5   6      160.44       91.25     51.98 o 
 -12   5   6        2.32      -17.86     31.50 o 
 -11   5   6       77.72       28.65     31.00 o 
 -10   5   6      152.67      145.00     27.92 o 
  -9   5   6       42.88       30.38     17.13 o 
  -8   5   6      898.61      887.74     32.05 o 
  -7   5   6      762.62      762.10     37.92 o 
  -6   5   6       34.76       36.07     10.08 o 
  -5   5   6      587.17      654.77     18.03 o 
  -4   5   6        8.73        9.43      6.01 o 
  -3   5   6     4850.67     4647.56     64.61 o 
  -2   5   6     5851.87     5866.57     63.49 o 
  -1   5   6      218.87      215.37     10.41 o 
   0   5   6     1745.63     1668.34     23.34 o 
   1   5   6     1244.02     1243.08     22.70 o 
   2   5   6     4251.39     4191.35     53.10 o 
   3   5   6        1.99        1.73      8.23 o 
   4   5   6       45.45       38.21     12.10 o 
   5   5   6      688.39      632.78     29.36 o 
   6   5   6      201.11      189.38     25.36 o 
   7   5   6       27.68        4.45     21.38 o 
   8   5   6      181.15      209.32     33.01 o 
   9   5   6      276.59      301.26     39.71 o 
  10   5   6        6.27      -29.07     29.07 o 
  11   5   6      201.12      124.08     45.01 o 
  12   5   6      194.43      227.96     51.72 o 
 -15   6   6        0.33       -9.54     43.05 o 
 -14   6   6       18.30       18.30     41.15 o 
 -13   6   6      250.17      300.21     50.77 o 
 -12   6   6       39.83       43.76     35.35 o 
 -11   6   6       24.11        8.71     34.64 o 
 -10   6   6       30.60       11.05     22.04 o 
  -9   6   6      203.72      230.79     28.63 o 
  -8   6   6      444.49      425.11     36.35 o 
  -7   6   6      967.52     1042.77     37.03 o 
  -6   6   6      713.46      706.20     25.21 o 
  -5   6   6        2.49        9.23      8.68 o 
  -4   6   6       34.75       27.42      7.76 o 
  -3   6   6       13.97        6.83      5.65 o 
  -2   6   6      166.83      154.29      8.20 o 
  -1   6   6      394.79      422.64     12.25 o 
   0   6   6      409.70      358.00     13.61 o 
   1   6   6     1863.69     1879.20     29.19 o 
   2   6   6        1.35        4.40      8.06 o 
   3   6   6      191.61      186.13     13.77 o 
   4   6   6     1448.16     1314.28     35.51 o 
   5   6   6        0.49       -7.64     15.93 o 
   6   6   6      249.49      235.51     32.71 o 
   7   6   6       19.78       49.38     42.20 o 
   8   6   6       82.01       87.69     36.49 o 
   9   6   6      364.69      328.01     62.69 o 
  10   6   6       23.54       26.61     33.76 o 
  11   6   6       50.85       43.73     56.85 o 
  12   6   6      165.31      194.84     51.29 o 
 -14   7   6        2.18       22.20     43.12 o 
 -13   7   6      386.48      389.15     89.77 o 
 -12   7   6     1006.51      906.51     66.35 o 
 -11   7   6      400.52      390.66     56.38 o 
 -10   7   6        1.32      -27.34     27.34 o 
  -9   7   6       76.64       82.40     24.00 o 
  -8   7   6       50.11       30.03     19.62 o 
  -7   7   6     1003.83      990.08     39.96 o 
  -6   7   6     1205.66     1163.91     37.74 o 
  -5   7   6      276.99      249.59     16.84 o 
  -4   7   6     1115.48     1103.07     28.67 o 
  -3   7   6      159.58      153.42     10.28 o 
  -2   7   6      470.82      458.67     18.32 o 
  -1   7   6      827.64      806.48     19.30 o 
   0   7   6      281.43      274.49     12.74 o 
   1   7   6       23.33       17.49      8.99 o 
   2   7   6     1602.95     1569.33     36.69 o 
   3   7   6      217.90      225.41     20.04 o 
   4   7   6        3.63       -5.60     13.80 o 
   5   7   6       10.82        9.88     19.35 o 
   6   7   6     1977.91     2163.12     64.69 o 
   7   7   6      204.38      164.85     36.03 o 
   8   7   6       21.37      -27.88     31.82 o 
   9   7   6      378.78      378.19     56.28 o 
  10   7   6      273.47      183.64     48.74 o 
  11   7   6      174.75      132.93     47.17 o 
  12   7   6       20.12       61.30     41.84 o 
 -14   8   6      124.44      118.59     83.08 o 
 -13   8   6       96.82      130.92     55.39 o 
 -12   8   6        3.26        1.62     36.36 o 
 -11   8   6      809.74      780.09     61.50 o 
 -10   8   6       48.28       47.59     32.02 o 
  -9   8   6      430.68      406.83     37.35 o 
  -8   8   6     1446.91     1410.96     70.23 o 
  -7   8   6      397.58      353.62     30.67 o 
  -6   8   6      117.17       96.83     18.92 o 
  -5   8   6      535.01      551.58     27.19 o 
  -4   8   6     2189.80     2194.48     46.42 o 
  -3   8   6      170.05      154.60     13.75 o 
  -2   8   6     2162.59     2103.74     41.21 o 
  -1   8   6     1360.62     1471.25     31.51 o 
   0   8   6       22.77       41.32     12.85 o 
   1   8   6        4.17       -7.65     12.41 o 
   2   8   6     1323.03     1365.36     45.11 o 
   3   8   6      342.35      378.36     25.61 o 
   4   8   6      574.83      560.98     45.16 o 
   5   8   6      169.64      183.62     25.81 o 
   6   8   6     1160.12     1170.81     54.15 o 
   7   8   6       34.21       61.88     36.57 o 
   8   8   6      362.02      337.88     58.46 o 
   9   8   6      785.76      887.13     69.51 o 
  10   8   6       52.71       48.68     35.08 o 
  11   8   6       48.85       61.06     55.25 o 
 -13   9   6      444.33      317.81     55.88 o 
 -12   9   6      355.92      376.35     54.10 o 
 -11   9   6      113.99      112.41     40.29 o 
 -10   9   6      242.58      205.65     49.87 o 
  -9   9   6     1490.45     1476.76     73.05 o 
  -8   9   6     1538.66     1601.33     92.35 o 
  -7   9   6      738.76      772.39     42.74 o 
  -6   9   6     2170.53     2220.11     78.51 o 
  -5   9   6     1296.23     1228.83     40.42 o 
  -4   9   6      935.22      965.10     32.24 o 
  -3   9   6     2966.33     2929.16     56.78 o 
  -2   9   6      395.36      410.29     22.96 o 
  -1   9   6     3431.54     3441.14     69.48 o 
   0   9   6        0.84        4.44     13.97 o 
   1   9   6     3532.11     3517.14     66.81 o 
   2   9   6      263.73      254.50     38.62 o 
   3   9   6      417.52      393.68     30.16 o 
   4   9   6      904.65      983.39     44.32 o 
   5   9   6      804.42      848.55     48.95 o 
   6   9   6       75.98       95.92     34.11 o 
   7   9   6      358.71      320.74     46.04 o 
   8   9   6      366.26      402.40     53.25 o 
   9   9   6      114.73       27.44     41.06 o 
  10   9   6      109.59      121.21     51.60 o 
  11   9   6       50.51       41.81     54.97 o 
 -13  10   6      457.11      241.05     54.95 o 
 -12  10   6       34.03       27.67     39.60 o 
 -11  10   6      368.23      159.96    113.44 o 
 -10  10   6     1907.82     2081.58    101.28 o 
  -9  10   6      213.74      222.31     40.05 o 
  -8  10   6      486.41      463.44     45.51 o 
  -7  10   6      364.18      351.28     39.05 o 
  -6  10   6     2636.41     2590.94     94.32 o 
  -5  10   6      507.11      533.54     39.40 o 
  -4  10   6     1088.99     1146.64     42.15 o 
  -3  10   6      622.72      643.86     32.18 o 
  -2  10   6        2.81      -13.03     16.83 o 
  -1  10   6     1550.10     1526.86     59.54 o 
   0  10   6      518.17      486.14     33.04 o 
   1  10   6     1934.80     2031.01     63.83 o 
   2  10   6      630.43      657.04     39.54 o 
   3  10   6     1992.25     2131.32     76.72 o 
   4  10   6     1885.50     2023.38     71.50 o 
   5  10   6       85.31       48.03     31.13 o 
   6  10   6     2188.57     2114.98     89.24 o 
   7  10   6     1922.96     2047.50     92.98 o 
   8  10   6       23.54       20.17     38.37 o 
   9  10   6      215.48      210.59     51.15 o 
  10  10   6     1059.52     1046.52     98.30 o 
 -12  11   6      463.14      443.33    138.20 o 
 -11  11   6      626.40      563.69     61.05 o 
 -10  11   6      235.54      280.70     48.64 o 
  -9  11   6     1481.18     1498.29     78.29 o 
  -8  11   6      852.02      900.40     61.10 o 
  -7  11   6       12.06      -17.13     26.50 o 
  -6  11   6     2493.38     2611.02     90.94 o 
  -5  11   6     1860.60     1765.75     84.55 o 
  -4  11   6      371.79      395.95     65.52 o 
  -3  11   6      538.76      582.11     61.66 o 
  -2  11   6     2164.31     2227.23     77.83 o 
  -1  11   6     2082.29     2018.35     73.82 o 
   0  11   6       17.02       34.72     23.32 o 
   1  11   6     1636.85     1800.14    129.05 o 
   2  11   6     1758.23     1824.24     72.81 o 
   3  11   6       46.83       27.96     60.24 o 
   4  11   6      792.33      874.46     68.09 o 
   5  11   6     1126.43     1269.46     70.34 o 
   6  11   6      913.24     1013.49     83.82 o 
   7  11   6      859.84      892.22     80.99 o 
   8  11   6      511.65      519.70     76.07 o 
   9  11   6       93.25       95.71     47.11 o 
 -11  12   6      410.20      402.14     65.91 o 
 -10  12   6      413.45      415.98     55.29 o 
  -9  12   6     1067.62      944.96    102.73 o 
  -8  12   6      565.82      559.24     53.88 o 
  -7  12   6     1147.34     1254.52     81.66 o 
  -6  12   6      650.62      756.39     63.25 o 
  -5  12   6       78.82       84.83     36.41 o 
  -4  12   6     2500.68     2445.55    102.57 o 
  -3  12   6      661.00      684.41     57.28 o 
  -2  12   6        3.34       10.69     24.86 o 
  -1  12   6      867.58      869.91     56.41 o 
   0  12   6     1437.73     1621.03     71.20 o 
   1  12   6      376.07      311.74     44.76 o 
   2  12   6      114.24      137.63     40.63 o 
   3  12   6      842.40      821.12     66.57 o 
   4  12   6      931.62      949.42     74.00 o 
   5  12   6      109.04      125.61     45.04 o 
   6  12   6      242.75      233.77     66.10 o 
   7  12   6      419.96      481.68     78.71 o 
   8  12   6      368.28      345.71     58.16 o 
   9  12   6      265.44      306.92     87.79 o 
 -10  13   6       28.60      -11.06     46.53 o 
  -9  13   6      113.83      185.01     53.08 o 
  -8  13   6      673.33      722.79    150.92 o 
  -7  13   6       94.87      174.63     46.15 o 
  -6  13   6      223.29      204.81     48.43 o 
  -5  13   6      731.88      833.32    241.51 o 
  -4  13   6      606.63      535.22     57.37 o 
  -3  13   6       18.52       41.34     37.09 o 
  -2  13   6      758.00      767.55     73.79 o 
  -1  13   6     1007.57      994.20     81.30 o 
   0  13   6       50.30       67.57     37.15 o 
   1  13   6      258.00      270.40     48.05 o 
   2  13   6      665.57      656.26     63.68 o 
   3  13   6      146.56       67.52     42.69 o 
   4  13   6      298.35      228.39     51.97 o 
   5  13   6      496.45      516.32     66.87 o 
   6  13   6      622.98      681.76    103.49 o 
   7  13   6        2.96      -26.12     47.16 o 
   8  13   6      281.52      233.53     85.21 o 
  -9  14   6       53.92       97.86     54.58 o 
  -8  14   6      159.38      116.82     53.63 o 
  -7  14   6      260.35      252.02     56.95 o 
  -6  14   6      331.82      303.09     56.25 o 
  -5  14   6      325.70      339.15     55.72 o 
  -4  14   6       79.94       66.99     84.52 o 
  -3  14   6      435.76      443.74     91.10 o 
  -2  14   6        1.44        1.15     38.43 o 
  -1  14   6      574.39      576.39     61.74 o 
   0  14   6      148.04      132.48     44.17 o 
   1  14   6      415.58      369.45     56.75 o 
   2  14   6      107.36       44.84     54.68 o 
   3  14   6      299.74      336.44     57.58 o 
   4  14   6        2.71      -50.45     62.50 o 
   5  14   6       56.27       32.67     46.54 o 
   6  14   6      107.60      126.57    145.18 o 
  -7  15   6       19.52       47.94     52.87 o 
  -6  15   6      133.87      170.00     53.57 o 
  -5  15   6       45.60       39.91     45.58 o 
  -4  15   6       36.31       55.15     44.07 o 
  -3  15   6      103.41      130.50     87.03 o 
  -2  15   6       42.09        1.85     40.27 o 
  -1  15   6       14.02       38.89     40.88 o 
   0  15   6       58.55       17.98     42.15 o 
   1  15   6      290.41      397.00     82.01 o 
   2  15   6       20.34      -28.85     41.24 o 
   3  15   6        1.85      -42.31     42.31 o 
   4  15   6       50.27       27.80     49.42 o 
   5  15   6      235.60      270.20     65.52 o 
  -5  16   6      147.05      207.94     59.79 o 
  -4  16   6        4.36        2.47     45.64 o 
  -3  16   6       25.43       72.25     49.03 o 
  -2  16   6      120.03      173.28    151.02 o 
  -1  16   6       26.00       -6.58     44.85 o 
   0  16   6      212.34      172.80     53.80 o 
   1  16   6      206.55      205.94     56.84 o 
   2  16   6       47.25       59.79     52.42 o 
 -16   1   7      129.77      101.80    100.17 o 
 -15   1   7      242.90      359.07     77.90 o 
 -14   1   7       27.29       -7.40     37.98 o 
 -13   1   7        2.96       19.98     27.84 o 
 -12   1   7       11.07       -7.88     28.45 o 
 -11   1   7     2274.77     2307.76     65.52 o 
 -10   1   7      317.05      329.28     20.45 o 
  -9   1   7      218.60      146.70     21.71 o 
  -8   1   7      103.28      104.12     17.52 o 
  -7   1   7     1702.97     1712.61     42.10 o 
  -6   1   7     1563.38     1551.16     35.06 o 
  -5   1   7      142.45      149.13     10.87 o 
  -4   1   7      520.32      577.48     15.77 o 
  -3   1   7     2885.94     3086.81     42.82 o 
  -2   1   7     1189.96     1030.31     28.86 o 
  -1   1   7     2284.66     2166.63     34.25 o 
   0   1   7     3829.14     4041.49     50.55 o 
   1   1   7       79.90       81.60      7.48 o 
   2   1   7      304.84      255.55     11.71 o 
   3   1   7      279.59      240.58     12.36 o 
   4   1   7     1289.42     1329.57     29.89 o 
   5   1   7      302.97      284.23     17.81 o 
   6   1   7      214.16      236.67     15.24 o 
   7   1   7      231.69      231.79     18.81 o 
   8   1   7      214.16      183.75     21.32 o 
   9   1   7      150.37      100.17     21.52 o 
  10   1   7       83.82      100.58     29.07 o 
  11   1   7        3.12        7.74     31.30 o 
  12   1   7       19.93       38.75     31.35 o 
  13   1   7       56.05       69.95     41.32 o 
 -16   2   7      227.83      346.86    116.36 o 
 -15   2   7      467.58      484.53     83.71 o 
 -14   2   7      121.72       47.87     40.85 o 
 -13   2   7      183.28      201.67     44.29 o 
 -12   2   7     1000.77     1015.26     62.14 o 
 -11   2   7      798.11      813.48     36.94 o 
 -10   2   7      172.09      139.60     19.29 o 
  -9   2   7      285.14      317.21     21.84 o 
  -8   2   7     3144.06     3488.58     63.61 o 
  -7   2   7     3157.11     3212.01     53.53 o 
  -6   2   7      754.17      745.63     25.69 o 
  -5   2   7     7909.99     8344.67     92.43 o 
  -4   2   7     3828.59     4117.08     55.78 o 
  -3   2   7     1657.38     1825.15     38.43 o 
  -2   2   7     9994.13    10427.01    133.24 o 
  -1   2   7     3975.72     4054.43     53.47 o 
   0   2   7     4610.59     4650.87     58.97 o 
   1   2   7     5575.20     5643.62     60.10 o 
   2   2   7     2618.33     2420.98     33.70 o 
   3   2   7      264.38      227.27     11.70 o 
   4   2   7     5806.64     5627.55     72.73 o 
   5   2   7     1630.20     1598.68     50.01 o 
   6   2   7     1578.50     1467.50     40.08 o 
   7   2   7      414.90      425.15     26.62 o 
   8   2   7     2179.85     1995.02     65.13 o 
   9   2   7      288.99      225.57     33.46 o 
  10   2   7        7.73       15.65     32.59 o 
  11   2   7      778.05      777.62     48.80 o 
  12   2   7      441.21      454.67     43.48 o 
  13   2   7       68.40       42.54     34.56 o 
 -16   3   7      217.04      177.92    105.99 o 
 -15   3   7       30.29      111.20     86.32 o 
 -14   3   7      378.30      325.23     69.34 o 
 -13   3   7      667.57      555.62     57.82 o 
 -12   3   7       17.98       47.33     26.43 o 
 -11   3   7     1101.71     1020.75     72.89 o 
 -10   3   7     1920.89     1821.55     89.98 o 
  -9   3   7      840.78      928.89     40.05 o 
  -8   3   7     3875.92     4059.41     71.41 o 
  -7   3   7     2349.04     2400.52     45.34 o 
  -6   3   7     4245.22     4274.54     63.33 o 
  -5   3   7      338.59      284.27     11.29 o 
  -4   3   7     3514.86     3579.90     50.25 o 
  -3   3   7     6077.89     6376.44     72.06 o 
  -2   3   7     4967.46     5023.67     67.02 o 
  -1   3   7     7190.25     7481.96     81.84 o 
   0   3   7     8060.01     7856.77     87.68 o 
   1   3   7     5765.29     5766.96     62.06 o 
   2   3   7      101.07       84.92      8.21 o 
   3   3   7     9362.48     8946.65     99.06 o 
   4   3   7      516.06      498.06     20.13 o 
   5   3   7       30.16       26.96     12.74 o 
   6   3   7      973.54      988.02     31.37 o 
   7   3   7     2446.71     2507.52     60.58 o 
   8   3   7        7.49       20.88     23.90 o 
   9   3   7      888.58      824.78     48.05 o 
  10   3   7      440.83      440.43     42.38 o 
  11   3   7      888.04      847.18     59.18 o 
  12   3   7      339.99      326.32     45.12 o 
  13   3   7      380.60      377.72     51.79 o 
 -15   4   7      674.98      953.47    105.45 o 
 -14   4   7       37.00       51.98     37.40 o 
 -13   4   7      733.72      855.54     64.98 o 
 -12   4   7     1232.16     1172.31     66.24 o 
 -11   4   7      334.14      362.00     32.22 o 
 -10   4   7      386.75      407.30     28.39 o 
  -9   4   7       63.26       85.70     16.90 o 
  -8   4   7     2390.48     2411.25     55.97 o 
  -7   4   7        0.22        9.76     10.64 o 
  -6   4   7     2896.67     2983.98     49.73 o 
  -5   4   7      855.32      880.98     19.63 o 
  -4   4   7     2798.04     2819.24     40.27 o 
  -3   4   7     7923.59     8080.53     94.37 o 
  -2   4   7     2677.91     2650.96     34.98 o 
  -1   4   7     1844.03     2019.46     29.17 o 
   0   4   7      256.41      264.64     11.19 o 
   1   4   7     1399.00     1278.07     21.11 o 
   2   4   7       55.11       60.51      7.93 o 
   3   4   7      122.24      109.14     11.32 o 
   4   4   7       13.58        7.84     11.16 o 
   5   4   7      986.99      966.11     32.31 o 
   6   4   7     1495.55     1406.97     40.19 o 
   7   4   7      140.23       60.44     23.57 o 
   8   4   7      503.39      481.66     37.59 o 
   9   4   7     1799.34     1797.87     90.91 o 
  10   4   7        2.05       35.95     27.92 o 
  11   4   7      111.47      137.51     37.64 o 
  12   4   7      999.43      967.45     61.28 o 
 -15   5   7      254.37      138.00     45.45 o 
 -14   5   7      431.51      385.69     52.21 o 
 -13   5   7     1450.07     1482.32     78.30 o 
 -12   5   7       49.35       56.45     34.37 o 
 -11   5   7     2376.52     2428.70     91.70 o 
 -10   5   7     2392.54     2305.80     73.50 o 
  -9   5   7      534.17      545.20     31.09 o 
  -8   5   7     1911.11     1926.56     46.43 o 
  -7   5   7     5970.51     6023.85     87.97 o 
  -6   5   7     2241.05     2211.17     51.98 o 
  -5   5   7       60.13       69.31      8.62 o 
  -4   5   7     3131.08     3142.65     52.31 o 
  -3   5   7     8251.58     8049.69    100.94 o 
  -2   5   7      745.65      689.92     17.97 o 
  -1   5   7     5857.05     5694.49     68.40 o 
   0   5   7     8784.39     8658.42     88.48 o 
   1   5   7     7194.97     7055.01     75.52 o 
   2   5   7     2049.07     1887.17     32.01 o 
   3   5   7     3977.04     3994.80     57.18 o 
   4   5   7     3400.06     3120.22     53.34 o 
   5   5   7       17.10        8.48     13.86 o 
   6   5   7     1366.81     1388.07     46.34 o 
   7   5   7     1988.16     2126.80     60.12 o 
   8   5   7      535.78      514.04     42.07 o 
   9   5   7      488.51      389.02     42.05 o 
  10   5   7     1362.91     1407.17     61.14 o 
  11   5   7      628.18      554.30     50.65 o 
  12   5   7        4.46      -10.24     35.68 o 
 -15   6   7      504.19      368.59     71.05 o 
 -14   6   7     1548.49     1552.35    146.65 o 
 -13   6   7     1304.66     1262.03     75.58 o 
 -12   6   7     1227.79     1174.20     69.92 o 
 -11   6   7     2032.02     2076.53     94.39 o 
 -10   6   7       80.02       34.70     24.31 o 
  -9   6   7     2312.27     2438.62     98.60 o 
  -8   6   7     2203.60     2212.51     56.38 o 
  -7   6   7     2154.77     1959.51     49.97 o 
  -6   6   7     3695.49     3644.91     64.69 o 
  -5   6   7    13343.13    13258.71    153.29 o 
  -4   6   7     2441.97     2438.72     36.29 o 
  -3   6   7      333.84      332.62     13.40 o 
  -2   6   7    14051.70    13718.47    148.11 o 
  -1   6   7    11168.58    10914.84    121.42 o 
   0   6   7     2794.88     2809.97     35.70 o 
   1   6   7     2547.86     2463.98     35.31 o 
   2   6   7     7938.56     7821.77     97.82 o 
   3   6   7      122.93      132.44     15.29 o 
   4   6   7     7755.28     7529.74    107.31 o 
   5   6   7     2885.23     3003.15     68.70 o 
   6   6   7     2406.05     2389.73     68.15 o 
   7   6   7     1787.38     1812.60     67.79 o 
   8   6   7     3331.76     3197.16     94.30 o 
   9   6   7      491.30      497.67     46.43 o 
  10   6   7        1.64       14.69     38.80 o 
  11   6   7     2349.99     2385.33    110.42 o 
  12   6   7      570.07      575.37     54.46 o 
 -15   7   7      243.83      290.01     55.37 o 
 -14   7   7      418.42      477.28     81.93 o 
 -13   7   7      444.39      445.38     70.93 o 
 -12   7   7       46.03       25.82     35.36 o 
 -11   7   7     1590.27     1551.52    124.15 o 
 -10   7   7      589.97      596.23     49.36 o 
  -9   7   7      321.46      354.30     36.39 o 
  -8   7   7      756.18      779.84     41.59 o 
  -7   7   7     1516.20     1402.29     63.51 o 
  -6   7   7     1554.10     1595.19     43.88 o 
  -5   7   7      251.20      273.97     17.18 o 
  -4   7   7     1228.57     1258.00     28.10 o 
  -3   7   7     1225.16     1176.59     23.01 o 
  -2   7   7      101.49      106.60      8.69 o 
  -1   7   7     6009.64     6111.09     68.03 o 
   0   7   7     1502.29     1510.42     30.94 o 
   1   7   7     1368.49     1386.59     41.43 o 
   2   7   7     1835.56     1774.59     40.81 o 
   3   7   7     1467.31     1469.92     40.74 o 
   4   7   7      736.47      681.46     32.88 o 
   5   7   7       10.23       28.49     20.03 o 
   6   7   7     1276.96     1268.45     51.42 o 
   7   7   7      200.49      125.48     43.60 o 
   8   7   7      241.11      238.85     38.60 o 
   9   7   7      427.23      454.66     46.62 o 
  10   7   7      321.88      345.60     45.78 o 
  11   7   7      126.29       40.93     52.29 o 
 -14   8   7        3.43        1.21     44.14 o 
 -13   8   7      135.86      169.80     47.41 o 
 -12   8   7      368.28      400.23     62.74 o 
 -11   8   7      316.39      381.00     78.59 o 
 -10   8   7      526.26      598.53     75.91 o 
  -9   8   7       65.71       33.00     27.52 o 
  -8   8   7      480.55      392.09     39.49 o 
  -7   8   7      616.63      581.58     35.66 o 
  -6   8   7     1661.65     1674.49     50.35 o 
  -5   8   7       15.70       27.68     17.34 o 
  -4   8   7     1216.46     1175.94     32.96 o 
  -3   8   7     2160.26     2100.45     40.89 o 
  -2   8   7       73.71       69.76     13.55 o 
  -1   8   7       99.40       96.93     12.29 o 
   0   8   7      168.35      158.47     16.46 o 
   1   8   7      972.86      894.78     32.69 o 
   2   8   7       13.89       11.19     14.26 o 
   3   8   7       11.24       -1.13     16.17 o 
   4   8   7      195.95      229.86     43.19 o 
   5   8   7      636.18      638.54     37.72 o 
   6   8   7       33.04       72.25     27.46 o 
   7   8   7       31.62        5.71     44.66 o 
   8   8   7       70.60      114.90     34.24 o 
   9   8   7      380.37      339.20     44.32 o 
  10   8   7       90.05       66.94     37.99 o 
  11   8   7       85.31      122.76     44.84 o 
 -14   9   7       27.54       48.23     47.84 o 
 -13   9   7        4.86       -9.07     41.58 o 
 -12   9   7       18.36       56.18     39.96 o 
 -11   9   7        2.82      -30.03     33.05 o 
 -10   9   7       62.55       51.15     33.67 o 
  -9   9   7      503.51      447.18     45.87 o 
  -8   9   7      353.26      252.48     42.37 o 
  -7   9   7        8.00      -15.99     21.08 o 
  -6   9   7     1311.10     1408.22     59.96 o 
  -5   9   7        5.00       -0.21     18.78 o 
  -4   9   7      638.85      646.69     31.01 o 
  -3   9   7      114.50       93.61     17.82 o 
  -2   9   7      123.24      122.70     15.96 o 
  -1   9   7     1051.89     1008.27     35.19 o 
   0   9   7      386.85      433.53     25.90 o 
   1   9   7       22.04       45.50     16.58 o 
   2   9   7       69.87       74.42     22.04 o 
   3   9   7      258.42      308.11     31.96 o 
   4   9   7       92.07      117.33     27.61 o 
   5   9   7       16.63       38.22     32.00 o 
   6   9   7       25.23       74.22     34.50 o 
   7   9   7      555.21      554.79     80.47 o 
   8   9   7        2.31       -9.22     35.43 o 
   9   9   7      285.62      284.08     52.65 o 
  10   9   7       14.35       52.37     45.70 o 
 -13  10   7      122.48      166.73     51.96 o 
 -12  10   7       23.15      -37.65     37.82 o 
 -11  10   7      160.17      165.46     44.79 o 
 -10  10   7       59.08       83.07     36.84 o 
  -9  10   7      119.99      106.04     34.14 o 
  -8  10   7      246.83      284.91     39.47 o 
  -7  10   7      207.28      176.71     32.49 o 
  -6  10   7      230.21      229.63     32.56 o 
  -5  10   7      138.57      115.62     26.15 o 
  -4  10   7      120.23       92.62     23.60 o 
  -3  10   7      106.97      107.78     27.66 o 
  -2  10   7      400.07      358.58     50.20 o 
  -1  10   7       21.01       14.88     21.46 o 
   0  10   7      173.92      181.29     36.64 o 
   1  10   7        1.94       34.03     25.13 o 
   2  10   7       85.80       79.12     36.59 o 
   3  10   7        4.88       -0.43     25.12 o 
   4  10   7      841.93      886.03     60.73 o 
   5  10   7      226.99      211.14     40.69 o 
   6  10   7       16.51       29.93     32.72 o 
   7  10   7       70.79      -18.55     35.66 o 
   8  10   7       65.86       46.44     50.79 o 
   9  10   7      147.26       88.84     44.59 o 
  10  10   7        0.02       93.70     51.17 o 
 -12  11   7        4.58       11.63     41.71 o 
 -11  11   7       95.11       91.98     41.53 o 
 -10  11   7      571.90      632.32     57.53 o 
  -9  11   7        1.35       -7.40     31.20 o 
  -8  11   7       17.81        1.69     29.90 o 
  -7  11   7       66.44       85.64     30.64 o 
  -6  11   7       83.13       23.66     26.81 o 
  -5  11   7       29.55       81.41     32.12 o 
  -4  11   7       89.66       89.29     31.93 o 
  -3  11   7      322.99      287.21     39.88 o 
  -2  11   7      315.75      336.10     40.84 o 
  -1  11   7        1.42       -0.88     26.52 o 
   0  11   7      282.21      409.23     44.67 o 
   1  11   7       15.67       10.44     26.62 o 
   2  11   7      158.30      170.45     64.26 o 
   3  11   7     1151.49     1203.95     73.62 o 
   4  11   7        0.78        3.33     29.86 o 
   5  11   7      104.88      120.52     38.90 o 
   6  11   7      161.82      134.41     41.76 o 
   7  11   7      667.66      705.13     64.87 o 
   8  11   7        4.92       53.85     43.53 o 
   9  11   7      218.81      206.40     53.22 o 
 -11  12   7       31.68       75.14     43.33 o 
 -10  12   7       16.16       13.63     37.02 o 
  -9  12   7      125.37       62.97     37.86 o 
  -8  12   7       72.62       51.96     40.76 o 
  -7  12   7        0.13       51.01     37.73 o 
  -6  12   7       65.92       29.59     35.32 o 
  -5  12   7      255.60      185.91     42.10 o 
  -4  12   7       15.27       16.64     30.08 o 
  -3  12   7       38.28       21.43     31.69 o 
  -2  12   7      506.24      428.77     78.55 o 
  -1  12   7      130.48      120.01     59.70 o 
   0  12   7       33.97       42.86     31.98 o 
   1  12   7        8.39        5.21     30.58 o 
   2  12   7       20.45       13.10     32.85 o 
   3  12   7       23.56       16.93     36.64 o 
   4  12   7       77.50       17.41     35.87 o 
   5  12   7       11.25      -33.07     37.92 o 
   6  12   7       16.78       15.41     79.42 o 
   7  12   7        5.36      -15.43     39.11 o 
   8  12   7      338.06      324.27     59.29 o 
 -10  13   7      101.22       65.88     52.56 o 
  -9  13   7       23.53       36.79     47.36 o 
  -8  13   7        4.36      -24.14     39.78 o 
  -7  13   7     1332.04     1462.78     91.05 o 
  -6  13   7        2.45       33.79     39.06 o 
  -5  13   7       14.74       -9.47     39.63 o 
  -4  13   7      538.17      558.01     57.46 o 
  -3  13   7     1318.76     1506.87     89.81 o 
  -2  13   7       37.00       71.52     36.71 o 
  -1  13   7       90.60       39.81     48.19 o 
   0  13   7     1225.13     1443.45     83.26 o 
   1  13   7       18.34       34.89     36.77 o 
   2  13   7      197.84      132.54     42.51 o 
   3  13   7      459.92      565.66     76.30 o 
   4  13   7      270.73      290.39     56.62 o 
   5  13   7        0.08      -10.92     42.22 o 
   6  13   7      121.02       70.30     49.10 o 
   7  13   7       59.68       85.38     53.26 o 
  -9  14   7      117.07      101.52     53.43 o 
  -8  14   7      474.13      498.72     67.03 o 
  -7  14   7       74.54       37.02     45.05 o 
  -6  14   7       34.09       82.68     44.28 o 
  -5  14   7      824.65     1017.98     78.12 o 
  -4  14   7      144.71      127.45     43.74 o 
  -3  14   7        6.44      -15.39     34.08 o 
  -2  14   7     1091.65     1179.53    148.11 o 
  -1  14   7      621.43      615.65     84.32 o 
   0  14   7       35.41       79.40     42.03 o 
   1  14   7      620.57      604.30     88.54 o 
   2  14   7      664.79      654.28     68.67 o 
   3  14   7       36.69       45.90     68.71 o 
   4  14   7      297.57      155.76     52.83 o 
   5  14   7      617.43      713.92     79.20 o 
   6  14   7       20.44       -2.62     50.05 o 
  -7  15   7      338.99      261.92     72.35 o 
  -6  15   7      203.55      201.72     55.12 o 
  -5  15   7       23.94       -9.12     40.51 o 
  -4  15   7      474.23      437.46     62.30 o 
  -3  15   7      638.39      500.00    169.69 o 
  -2  15   7       53.99       42.33     44.24 o 
  -1  15   7      264.04      111.76     71.77 o 
   0  15   7      633.06      549.08     74.19 o 
   1  15   7       19.41        9.42     42.46 o 
   2  15   7        7.96       40.13     47.50 o 
   3  15   7      623.47      746.94     77.96 o 
   4  15   7       96.39      114.61     55.44 o 
  -5  16   7      460.61      538.91     71.17 o 
  -4  16   7       64.59       85.96     49.21 o 
  -3  16   7      171.93      156.85     53.52 o 
  -2  16   7      753.05      862.52     80.85 o 
  -1  16   7       36.76       -9.80     62.65 o 
   0  16   7        6.97      -16.61     42.97 o 
   1  16   7      696.08      556.54    104.49 o 
 -16   0   8      398.55      537.12    129.52 o 
 -15   0   8        3.03       14.97     77.61 o 
 -14   0   8     3467.16     3758.01    174.91 o 
 -13   0   8       15.56       -7.53     42.09 o 
 -12   0   8        0.92       44.94     40.19 o 
 -11   0   8     1239.34     1391.81     72.97 o 
 -10   0   8     7154.98     7672.91    190.79 o 
  -9   0   8     3592.49     3816.74    125.45 o 
  -8   0   8      483.37      486.42     37.32 o 
  -7   0   8    14173.54    14877.59    259.68 o 
  -6   0   8       28.38       12.64     12.48 o 
  -5   0   8      301.64      428.04     22.17 o 
  -4   0   8      359.66      367.58     18.00 o 
  -3   0   8     3778.57     3470.90     58.37 o 
  -2   0   8       20.66       20.57      5.45 o 
  -1   0   8      252.87      220.31     14.98 o 
   0   0   8     8403.57     8211.99    143.40 o 
   1   0   8     2654.12     2654.45     55.20 o 
   2   0   8       14.46        7.52      9.63 o 
   3   0   8     2490.78     2349.85     51.67 o 
   4   0   8     1736.52     1674.70     55.09 o 
   5   0   8      480.82      401.35     33.09 o 
   6   0   8     7316.80     7270.82    154.81 o 
   7   0   8     1670.17     1654.47     51.16 o 
   8   0   8      244.82      199.24     27.31 o 
   9   0   8      230.58      217.75     76.52 o 
  10   0   8     3886.40     4103.34    166.77 o 
  11   0   8       21.56      -14.50     50.91 o 
  12   0   8      158.79      115.57     69.66 o 
 -16   1   8      473.74      265.38     79.20 o 
 -15   1   8      834.66      610.54     89.51 o 
 -14   1   8       54.34       90.50     44.17 o 
 -13   1   8      228.76      176.94     38.17 o 
 -12   1   8     6249.05     6186.46    151.40 o 
 -11   1   8      679.92      640.22     37.32 o 
 -10   1   8      292.47      293.13     26.81 o 
  -9   1   8     8544.77     9044.06    147.77 o 
  -8   1   8      857.07      927.02     34.40 o 
  -7   1   8      735.56      747.96     26.54 o 
  -6   1   8     4088.20     4339.60     64.36 o 
  -5   1   8    13209.79    13442.08    160.39 o 
  -4   1   8     1223.40     1350.18     21.81 o 
  -3   1   8     1564.70     1618.60     27.99 o 
  -2   1   8    11977.29    11765.30    160.93 o 
  -1   1   8     1788.12     1695.35     27.90 o 
   0   1   8      350.54      322.70     17.31 o 
   1   1   8     7723.56     7629.81     87.53 o 
   2   1   8     5548.66     5253.47     63.96 o 
   3   1   8      121.69      123.99      9.37 o 
   4   1   8     1933.02     1883.78     36.84 o 
   5   1   8     7905.91     7579.17    100.29 o 
   6   1   8       30.12       39.79     14.23 o 
   7   1   8      211.94      232.97     20.11 o 
   8   1   8     1506.67     1500.49     50.38 o 
   9   1   8      401.06      408.29     32.18 o 
  10   1   8       23.30       34.56     27.54 o 
  11   1   8      365.68      371.39     50.16 o 
  12   1   8      530.11      490.29     67.96 o 
 -16   2   8       85.50      345.98    124.92 o 
 -15   2   8       34.53       52.87     46.17 o 
 -14   2   8     1485.88     1467.20     91.34 o 
 -13   2   8     1179.13     1194.98    104.65 o 
 -12   2   8      236.25      153.78     36.74 o 
 -11   2   8      476.93      544.45     38.51 o 
 -10   2   8     3856.70     4121.57     74.98 o 
  -9   2   8      615.44      587.01     28.93 o 
  -8   2   8     1271.95     1258.04     49.97 o 
  -7   2   8     7762.47     7844.50    113.97 o 
  -6   2   8     1201.06     1074.44     29.34 o 
  -5   2   8       89.53      106.43     10.18 o 
  -4   2   8     8060.70     7550.67     89.16 o 
  -3   2   8     1277.92     1131.26     27.72 o 
  -2   2   8      172.56      183.37     11.33 o 
  -1   2   8     4622.89     4492.83     59.43 o 
   0   2   8    18081.44    17352.50    170.06 o 
   1   2   8     1546.49     1485.93     22.99 o 
   2   2   8       10.80       25.45      7.21 o 
   3   2   8     7352.21     6870.67     76.37 o 
   4   2   8      653.19      674.85     21.89 o 
   5   2   8     2324.90     2224.21     44.38 o 
   6   2   8      939.48      887.16     37.45 o 
   7   2   8     1570.19     1632.39     43.99 o 
   8   2   8      324.78      351.40     33.15 o 
   9   2   8     1088.63     1105.46     47.21 o 
  10   2   8      268.98      271.75     35.20 o 
  11   2   8      111.13      120.00     33.11 o 
  12   2   8       28.39       11.02     40.32 o 
 -16   3   8       32.09      -50.59     79.30 o 
 -15   3   8      293.16      238.11     72.44 o 
 -14   3   8       48.31       22.80     51.76 o 
 -13   3   8      491.28      532.95     59.31 o 
 -12   3   8     1324.32     1242.25     54.34 o 
 -11   3   8      111.21      130.61     20.99 o 
 -10   3   8      175.39      162.28     19.78 o 
  -9   3   8       92.37       64.55     15.53 o 
  -8   3   8      429.40      474.42     22.89 o 
  -7   3   8      315.65      354.31     17.68 o 
  -6   3   8       12.94       12.28      7.82 o 
  -5   3   8     3888.75     4103.72     49.17 o 
  -4   3   8     1291.27     1445.64     27.05 o 
  -3   3   8     3334.67     3587.17     55.47 o 
  -2   3   8     6190.74     6274.19     81.41 o 
  -1   3   8      552.36      615.43     13.32 o 
   0   3   8     4864.55     4905.72     59.87 o 
   1   3   8       83.29       75.87      7.37 o 
   2   3   8     5362.20     5336.43     64.51 o 
   3   3   8      207.72      242.21     19.67 o 
   4   3   8        5.58        2.86     11.62 o 
   5   3   8     3559.92     3406.28     66.24 o 
   6   3   8      256.63      189.23     20.27 o 
   7   3   8      179.10      184.53     21.26 o 
   8   3   8      221.66      222.72     28.08 o 
   9   3   8      876.75      950.05     44.96 o 
  10   3   8        0.32       -0.93     25.24 o 
  11   3   8      230.33      128.32     35.21 o 
  12   3   8      175.78      144.83     64.27 o 
 -16   4   8        9.03       -8.47     84.20 o 
 -15   4   8      115.92       82.58     73.31 o 
 -14   4   8      412.16      473.04     78.79 o 
 -13   4   8       16.09        9.41     30.63 o 
 -12   4   8      307.61      290.37     40.40 o 
 -11   4   8       18.63       20.38     18.35 o 
 -10   4   8      793.65      863.81     37.08 o 
  -9   4   8       34.35       25.87     14.80 o 
  -8   4   8     1240.87     1223.06     35.59 o 
  -7   4   8     2717.68     2855.08     50.66 o 
  -6   4   8        8.96        4.73      8.07 o 
  -5   4   8     1062.54     1145.06     23.02 o 
  -4   4   8      152.44      156.52     10.19 o 
  -3   4   8      806.55      730.94     17.94 o 
  -2   4   8       67.78       55.27      6.36 o 
  -1   4   8       55.35       54.24      7.36 o 
   0   4   8     4945.35     4780.26     60.17 o 
   1   4   8       95.30       75.54      9.99 o 
   2   4   8      141.38      149.99     11.89 o 
   3   4   8     1104.65     1066.75     27.98 o 
   4   4   8        7.18        5.84     11.63 o 
   5   4   8      560.63      503.61     25.53 o 
   6   4   8      225.15      148.57     21.27 o 
   7   4   8      516.80      530.68     37.49 o 
   8   4   8      174.96       86.08     30.62 o 
   9   4   8      240.56      242.39     30.63 o 
  10   4   8      716.85      658.70     46.23 o 
  11   4   8       53.55       42.30     35.90 o 
  12   4   8       37.87       30.57     37.75 o 
 -15   5   8       53.43       -8.66     56.51 o 
 -14   5   8       15.52       55.34     44.16 o 
 -13   5   8      130.42       96.47     50.79 o 
 -12   5   8     1744.94     1806.37     81.45 o 
 -11   5   8      266.45      293.31     56.00 o 
 -10   5   8      151.96      141.31     24.25 o 
  -9   5   8     1270.57     1301.83     40.44 o 
  -8   5   8        1.89        8.86     12.91 o 
  -7   5   8     1088.14     1093.11     32.36 o 
  -6   5   8      247.60      238.56     18.67 o 
  -5   5   8     5055.81     5053.47     65.43 o 
  -4   5   8     1580.67     1505.29     36.44 o 
  -3   5   8      116.02      113.23      9.90 o 
  -2   5   8      104.65       91.24      8.76 o 
  -1   5   8       15.04        4.81      6.79 o 
   0   5   8        2.20       -5.43      5.43 o 
   1   5   8      170.02      179.58     10.47 o 
   2   5   8      411.93      391.26     17.04 o 
   3   5   8        6.52        3.13     11.12 o 
   4   5   8      234.98      202.06     17.42 o 
   5   5   8        3.42       10.03     14.59 o 
   6   5   8      429.61      421.01     33.16 o 
   7   5   8       29.06       11.07     23.16 o 
   8   5   8      324.37      338.75     46.97 o 
   9   5   8      546.32      461.03     49.61 o 
  10   5   8       10.61       65.28     35.67 o 
  11   5   8        0.17       47.91     35.78 o 
  12   5   8       30.13       78.94     40.20 o 
 -15   6   8      117.36      107.89     66.87 o 
 -14   6   8       12.68       23.96     38.11 o 
 -13   6   8      134.99      119.05     41.54 o 
 -12   6   8        0.94       30.24     35.04 o 
 -11   6   8      680.66      708.09     54.03 o 
 -10   6   8       11.35        7.32     26.71 o 
  -9   6   8       15.01       17.08     31.18 o 
  -8   6   8      983.03      951.21     38.79 o 
  -7   6   8       37.44       43.55     15.31 o 
  -6   6   8      502.87      496.57     23.12 o 
  -5   6   8      847.24      833.90     21.48 o 
  -4   6   8     1181.21     1125.45     26.67 o 
  -3   6   8      463.07      484.62     17.97 o 
  -2   6   8       88.27       53.29      9.27 o 
  -1   6   8      921.19      895.21     21.44 o 
   0   6   8        2.52       -2.06      6.46 o 
   1   6   8       91.84       97.43     13.28 o 
   2   6   8     1004.48      859.19     23.95 o 
   3   6   8      500.75      492.36     24.12 o 
   4   6   8       92.70       84.69     14.78 o 
   5   6   8     1412.26     1467.62     60.88 o 
   6   6   8      893.79      860.87     43.24 o 
   7   6   8       31.68       19.77     26.81 o 
   8   6   8       74.51       71.36     31.57 o 
   9   6   8      583.84      545.31     48.47 o 
  10   6   8        3.19       -4.34     42.29 o 
  11   6   8       41.32       19.28     40.81 o 
 -15   7   8        7.85       24.49     42.17 o 
 -14   7   8       45.21       58.58     51.67 o 
 -13   7   8      607.57      558.07     59.25 o 
 -12   7   8      160.20       89.12     68.46 o 
 -11   7   8      108.20       91.76     37.59 o 
 -10   7   8      556.01      506.49     50.18 o 
  -9   7   8     2232.40     2325.45     95.21 o 
  -8   7   8      239.46      203.07     30.81 o 
  -7   7   8     1499.48     1495.50     63.75 o 
  -6   7   8     1162.17     1166.06     36.99 o 
  -5   7   8      817.00      852.30     30.09 o 
  -4   7   8      471.98      451.60     21.97 o 
  -3   7   8     2972.39     2955.86     41.60 o 
  -2   7   8      238.12      210.10     11.65 o 
  -1   7   8     2909.32     2968.72     39.91 o 
   0   7   8     3181.56     3222.83     50.40 o 
   1   7   8     1611.26     1699.51     33.78 o 
   2   7   8      164.33      121.96     14.87 o 
   3   7   8      266.64      246.71     24.95 o 
   4   7   8     2355.22     2565.23     67.50 o 
   5   7   8      179.24      123.82     27.96 o 
   6   7   8       45.38       43.33     25.70 o 
   7   7   8      223.05      229.94     35.54 o 
   8   7   8      114.61      116.63     35.60 o 
   9   7   8       86.52       93.38     35.72 o 
  10   7   8        0.71       41.14     37.46 o 
  11   7   8        6.09      -16.79     41.78 o 
 -14   8   8      220.36      258.42     53.30 o 
 -13   8   8       73.51       62.17     42.05 o 
 -12   8   8        6.10       43.10     37.66 o 
 -11   8   8      963.15     1068.18     70.09 o 
 -10   8   8       91.29       96.83     33.02 o 
  -9   8   8        1.41        5.93     24.77 o 
  -8   8   8      563.64      565.76     43.68 o 
  -7   8   8      380.50      398.25     36.02 o 
  -6   8   8      798.48      716.52     37.80 o 
  -5   8   8      410.25      410.42     36.26 o 
  -4   8   8       15.48        5.52     12.34 o 
  -3   8   8       97.17       85.86     15.43 o 
  -2   8   8       58.10       49.26     12.73 o 
  -1   8   8       87.60       91.89     13.24 o 
   0   8   8      164.73      169.09     18.12 o 
   1   8   8      832.12      878.11     44.09 o 
   2   8   8      116.15      138.14     21.39 o 
   3   8   8       66.21       54.00     20.31 o 
   4   8   8      691.69      628.97     36.69 o 
   5   8   8       16.32        4.71     21.75 o 
   6   8   8      450.88      441.66     40.33 o 
   7   8   8       38.20       24.86     29.65 o 
   8   8   8      110.77      103.96     35.21 o 
   9   8   8       38.31       -0.26     34.29 o 
  10   8   8       63.91       75.73     59.19 o 
 -14   9   8       13.89       51.37     45.51 o 
 -13   9   8      204.99      123.02     46.63 o 
 -12   9   8      214.01      183.91     46.24 o 
 -11   9   8      764.73      796.68     72.96 o 
 -10   9   8     1005.63      994.91     75.63 o 
  -9   9   8     1005.28      993.99     59.61 o 
  -8   9   8      807.97      838.13     52.88 o 
  -7   9   8      110.03      109.36     61.12 o 
  -6   9   8     3619.27     3743.66    105.06 o 
  -5   9   8      305.15      339.15     31.28 o 
  -4   9   8      452.81      437.63     29.73 o 
  -3   9   8      257.93      278.76     28.48 o 
  -2   9   8     1583.98     1645.60     53.32 o 
  -1   9   8     1697.90     1693.73     54.95 o 
   0   9   8       73.94       74.53     18.11 o 
   1   9   8     1425.54     1502.81     59.24 o 
   2   9   8     1434.84     1429.06     60.85 o 
   3   9   8       96.56      164.53     31.44 o 
   4   9   8      392.99      410.05     42.28 o 
   5   9   8     1062.73     1207.67     66.24 o 
   6   9   8      421.66      436.35     49.51 o 
   7   9   8      606.46      737.63     62.05 o 
   8   9   8      149.79      156.53     45.81 o 
   9   9   8      462.78      482.68     60.65 o 
  10   9   8       41.18      -36.75     42.79 o 
 -13  10   8     1112.68     1217.91     82.83 o 
 -12  10   8        5.48       31.99     40.73 o 
 -11  10   8      615.60      579.66     57.63 o 
 -10  10   8     1233.07     1296.78     72.10 o 
  -9  10   8     1200.97     1114.03     64.43 o 
  -8  10   8      510.40      558.74     69.46 o 
  -7  10   8     1158.97     1208.28     60.48 o 
  -6  10   8     2567.94     2569.01     85.15 o 
  -5  10   8        2.30      -12.63     20.55 o 
  -4  10   8     3486.86     3751.71    142.48 o 
  -3  10   8     1840.73     1781.22     96.04 o 
  -2  10   8        6.91       14.91     23.25 o 
  -1  10   8     3610.53     3594.91    116.86 o 
   0  10   8     3380.17     3516.48    261.70 o 
   1  10   8       49.30        1.94     25.96 o 
   2  10   8     1182.95     1324.13     61.80 o 
   3  10   8     3079.97     3347.16    111.70 o 
   4  10   8      946.04      960.17     98.69 o 
   5  10   8     1517.72     1537.94    100.42 o 
   6  10   8      482.82      438.05     63.22 o 
   7  10   8      391.64      515.25     84.82 o 
   8  10   8       18.55       58.20     41.85 o 
   9  10   8      536.14      628.00     88.35 o 
 -12  11   8      269.45      363.93     55.54 o 
 -11  11   8      396.43      416.77     54.44 o 
 -10  11   8      116.89      136.97     40.39 o 
  -9  11   8     1063.40     1110.20     66.74 o 
  -8  11   8      611.38      466.57     46.88 o 
  -7  11   8       15.60        7.48     27.19 o 
  -6  11   8     1457.11     1481.93     67.16 o 
  -5  11   8      936.42      875.96     99.96 o 
  -4  11   8      416.18      395.48     54.41 o 
  -3  11   8      125.42      178.58     36.97 o 
  -2  11   8      794.15      721.21     51.94 o 
  -1  11   8     2624.50     2501.20     97.72 o 
   0  11   8        1.34       38.57     29.08 o 
   1  11   8      601.66      718.35     55.68 o 
   2  11   8     1230.54     1183.64    128.30 o 
   3  11   8      600.04      628.22     58.90 o 
   4  11   8      710.40      692.15     70.73 o 
   5  11   8     1075.40     1204.83    116.85 o 
   6  11   8      479.86      535.67     57.80 o 
   7  11   8      105.02       91.08     45.33 o 
   8  11   8      580.97      727.21     70.37 o 
   9  11   8      151.37      153.28     83.54 o 
 -11  12   8      767.99      841.72     87.49 o 
 -10  12   8      830.85      867.81     83.81 o 
  -9  12   8       13.42       18.28     35.07 o 
  -8  12   8      143.56      156.75     45.98 o 
  -7  12   8      715.43      760.39     64.71 o 
  -6  12   8      762.90      706.03     68.41 o 
  -5  12   8      214.56      220.80     42.51 o 
  -4  12   8      297.00      300.87     43.69 o 
  -3  12   8     1180.05     1312.15     96.24 o 
  -2  12   8        4.20      -17.52     28.75 o 
  -1  12   8      854.36      903.12     62.81 o 
   0  12   8      397.78      419.08     49.08 o 
   1  12   8     1464.82     1669.65     86.42 o 
   2  12   8      913.77      892.30     68.29 o 
   3  12   8      355.20      325.75    135.51 o 
   4  12   8      358.62      450.70     59.05 o 
   5  12   8       10.49      -41.78     65.18 o 
   6  12   8      904.81      891.81     80.47 o 
   7  12   8       97.87      157.45     48.52 o 
   8  12   8      158.69      100.93     49.23 o 
 -10  13   8       44.60        6.07     46.70 o 
  -9  13   8      589.09      619.52    174.31 o 
  -8  13   8      767.75      743.11     70.98 o 
  -7  13   8        9.71       18.97     37.73 o 
  -6  13   8     1141.17     1051.32    171.15 o 
  -5  13   8      806.91      745.61     65.07 o 
  -4  13   8       84.95       80.77     39.30 o 
  -3  13   8      728.58      682.48     60.40 o 
  -2  13   8      660.36      650.16    136.24 o 
  -1  13   8      389.51      406.52     63.79 o 
   0  13   8       83.47      115.42     61.54 o 
   1  13   8      990.38     1019.44     73.31 o 
   2  13   8      407.61      283.88     50.94 o 
   3  13   8        3.61      -17.18     39.93 o 
   4  13   8      281.33      292.44     57.56 o 
   5  13   8     1112.68     1179.02     89.85 o 
   6  13   8      269.41      234.34     61.27 o 
   7  13   8      201.45      111.57     69.65 o 
  -9  14   8      115.04      129.01     53.96 o 
  -8  14   8      176.75      292.72     87.90 o 
  -7  14   8       91.43       73.11     55.91 o 
  -6  14   8      294.12      271.64     53.81 o 
  -5  14   8       79.50       64.45     42.97 o 
  -4  14   8      334.35      300.17     76.72 o 
  -3  14   8      180.86      217.68     47.12 o 
  -2  14   8      110.51      107.05     75.56 o 
  -1  14   8       61.21       70.39     40.87 o 
   0  14   8      530.47      445.18     66.16 o 
   1  14   8      108.28        9.71     39.19 o 
   2  14   8       44.53       35.67     58.82 o 
   3  14   8      259.28      308.80     59.56 o 
   4  14   8       76.99      -11.75    106.40 o 
   5  14   8       31.54        4.85     50.77 o 
  -7  15   8       54.00       81.76     48.34 o 
  -6  15   8        0.90       15.61     44.52 o 
  -5  15   8        3.87      -32.15     46.76 o 
  -4  15   8      120.50      140.80     47.89 o 
  -3  15   8        5.78       -1.24     39.46 o 
  -2  15   8       54.28      102.01     44.64 o 
  -1  15   8        0.94      -36.90     62.27 o 
   0  15   8       16.09        5.53     52.22 o 
   1  15   8        7.44        1.71     42.15 o 
   2  15   8        8.37       23.09     43.26 o 
   3  15   8        0.18       -5.25     44.94 o 
  -4  16   8        1.76      -22.09     44.15 o 
  -3  16   8       53.73       70.24     50.22 o 
  -2  16   8       50.32       31.13     46.58 o 
  -1  16   8       53.53       71.56     51.05 o 
   0  16   8        1.01      -17.63     44.86 o 
 -16   1   9        0.72       13.23     60.39 o 
 -15   1   9      626.78      677.85     74.59 o 
 -14   1   9       52.14       28.89     35.21 o 
 -13   1   9        8.44       21.72     30.14 o 
 -12   1   9      320.98      326.55     41.33 o 
 -11   1   9      441.70      499.02     34.17 o 
 -10   1   9     1008.07     1117.85     43.38 o 
  -9   1   9      279.41      296.48     24.59 o 
  -8   1   9       25.14       25.07     13.98 o 
  -7   1   9      149.85      116.54     13.44 o 
  -6   1   9     3654.49     3805.27     58.16 o 
  -5   1   9       45.91       54.30      8.09 o 
  -4   1   9       26.31       22.28      5.07 o 
  -3   1   9     2762.41     2762.67     53.96 o 
  -2   1   9     1714.78     1745.97     30.98 o 
  -1   1   9      964.25      888.16     17.27 o 
   0   1   9       59.72       69.33      9.04 o 
   1   1   9     3019.89     3014.80     41.58 o 
   2   1   9      123.14      143.14     11.55 o 
   3   1   9     1865.42     1863.54     33.99 o 
   4   1   9      154.05      144.88     15.92 o 
   5   1   9     1987.42     1828.49     38.23 o 
   6   1   9      323.32      327.51     24.18 o 
   7   1   9     1165.33     1123.70     38.02 o 
   8   1   9       19.71       18.66     21.56 o 
   9   1   9      164.11      130.39     33.49 o 
  10   1   9      835.35      903.33     79.27 o 
  11   1   9       71.11      111.27     41.37 o 
  12   1   9        1.95       30.16     49.54 o 
 -16   2   9      344.81      445.08    133.39 o 
 -15   2   9       60.79       61.04     46.36 o 
 -14   2   9       59.13      147.07     46.56 o 
 -13   2   9      244.36      235.08     41.95 o 
 -12   2   9      252.97      234.45     37.56 o 
 -11   2   9      172.49      157.57     24.90 o 
 -10   2   9      388.77      355.37     31.51 o 
  -9   2   9       94.86      109.59     19.17 o 
  -8   2   9     1684.70     1709.47     42.75 o 
  -7   2   9        0.28       10.23     10.86 o 
  -6   2   9       30.59       47.60     12.02 o 
  -5   2   9     1664.93     1661.12     26.84 o 
  -4   2   9      331.18      331.11     12.26 o 
  -3   2   9     1443.74     1383.17     38.64 o 
  -2   2   9      276.97      260.65     16.01 o 
  -1   2   9       49.43       52.24      7.59 o 
   0   2   9       14.30       19.08      5.72 o 
   1   2   9      741.06      629.94     16.87 o 
   2   2   9       15.79       15.86      9.01 o 
   3   2   9       38.68       54.39      9.54 o 
   4   2   9       98.58       69.62     13.04 o 
   5   2   9      159.85      170.79     18.13 o 
   6   2   9      435.98      450.21     39.56 o 
   7   2   9        1.57       -6.47     15.67 o 
   8   2   9       15.11        8.93     21.15 o 
   9   2   9      161.62      114.94     26.76 o 
  10   2   9        2.22        7.83     28.34 o 
  11   2   9        3.34       19.71     39.38 o 
  12   2   9      156.23      109.35     45.32 o 
 -16   3   9      173.64       70.58     98.13 o 
 -15   3   9       15.64      -16.84     56.12 o 
 -14   3   9       31.69       27.44     51.68 o 
 -13   3   9     1038.06     1011.64     74.07 o 
 -12   3   9       51.12       30.87     29.22 o 
 -11   3   9     1444.19     1502.92     58.11 o 
 -10   3   9      335.87      344.02     21.54 o 
  -9   3   9      876.38      936.02     30.61 o 
  -8   3   9     4393.85     4391.61     68.52 o 
  -7   3   9     1970.19     1970.39     39.61 o 
  -6   3   9      865.36      880.71     23.23 o 
  -5   3   9       85.04       66.50      7.47 o 
  -4   3   9     4004.84     3889.74     67.73 o 
  -3   3   9     1657.22     1697.45     38.25 o 
  -2   3   9        0.16       -2.10      7.84 o 
  -1   3   9      721.53      639.73     14.79 o 
   0   3   9     3613.83     3626.08     42.03 o 
   1   3   9      747.61      786.73     17.62 o 
   2   3   9      678.43      583.36     20.93 o 
   3   3   9       50.92       54.91     10.77 o 
   4   3   9     2727.44     2581.82     48.03 o 
   5   3   9       58.52       46.66     14.87 o 
   6   3   9      491.90      466.20     36.52 o 
   7   3   9      733.51      718.29     37.09 o 
   8   3   9      471.53      489.75     38.23 o 
   9   3   9      711.89      688.19     40.53 o 
  10   3   9      504.82      565.99     48.33 o 
  11   3   9      244.78      194.48     36.87 o 
  12   3   9       47.60       47.25     48.06 o 
 -16   4   9      603.51      685.86    101.54 o 
 -15   4   9      886.40      747.68    188.37 o 
 -14   4   9      188.37       91.40     82.46 o 
 -13   4   9     1474.38     1608.63    114.27 o 
 -12   4   9      714.55      737.15     47.60 o 
 -11   4   9     2028.18     2067.35     67.52 o 
 -10   4   9        4.83        9.47     16.41 o 
  -9   4   9     1231.15     1335.36     38.83 o 
  -8   4   9     1990.77     1991.85     45.16 o 
  -7   4   9     2355.35     2332.97     44.17 o 
  -6   4   9     3040.17     3124.29     47.55 o 
  -5   4   9     5556.32     5599.20     81.35 o 
  -4   4   9     2227.27     2131.63     35.31 o 
  -3   4   9      200.18      196.50     15.11 o 
  -2   4   9     6654.19     6697.86     89.30 o 
  -1   4   9     3873.32     3669.34     45.34 o 
   0   4   9       66.47       74.22     10.22 o 
   1   4   9     1859.53     1814.05     29.80 o 
   2   4   9     6877.01     6682.08     79.13 o 
   3   4   9      162.79      166.84     15.21 o 
   4   4   9     2249.63     2087.55     45.44 o 
   5   4   9     4096.08     3829.93     69.36 o 
   6   4   9     2360.27     2519.91     59.87 o 
   7   4   9     1852.41     1864.68     61.28 o 
   8   4   9      963.30      928.67     48.16 o 
   9   4   9      425.26      472.00     51.44 o 
  10   4   9        0.28      -28.18     32.39 o 
  11   4   9     1441.24     1603.18     74.76 o 
 -15   5   9      132.78      121.19     65.28 o 
 -14   5   9      814.96      807.48    108.43 o 
 -13   5   9      271.59      206.78     44.72 o 
 -12   5   9       61.31       64.64     47.48 o 
 -11   5   9     1658.90     1655.77     80.05 o 
 -10   5   9     1969.83     1906.01     76.36 o 
  -9   5   9       52.68       38.98     16.05 o 
  -8   5   9     2274.38     2396.63     68.43 o 
  -7   5   9     4700.12     4732.01     77.53 o 
  -6   5   9     1012.24      953.72     27.63 o 
  -5   5   9     1181.06     1291.41     41.54 o 
  -4   5   9     5190.62     5311.21     72.02 o 
  -3   5   9     2569.29     2466.37     42.43 o 
  -2   5   9      532.09      508.54     19.70 o 
  -1   5   9     6187.97     6046.19     80.27 o 
   0   5   9     3489.71     3535.55     42.87 o 
   1   5   9     1124.79     1043.66     23.03 o 
   2   5   9     1693.65     1635.68     34.49 o 
   3   5   9     1796.83     1758.17     38.20 o 
   4   5   9      676.58      646.00     25.65 o 
   5   5   9      137.32      114.81     20.04 o 
   6   5   9     1180.60     1180.35     56.27 o 
   7   5   9     1284.95     1379.84     77.68 o 
   8   5   9      142.62      111.49     32.94 o 
   9   5   9      268.31      273.14     41.43 o 
  10   5   9      957.44      976.40     61.42 o 
  11   5   9      305.55      333.68     74.20 o 
 -15   6   9      382.25      470.33     88.74 o 
 -14   6   9        7.29      -45.87     45.87 o 
 -13   6   9      762.36      839.83     76.22 o 
 -12   6   9     1420.82     1361.07     71.82 o 
 -11   6   9      411.75      350.66     42.79 o 
 -10   6   9      149.96      110.37     31.25 o 
  -9   6   9     1575.75     1544.95     59.08 o 
  -8   6   9     3557.80     3564.93     81.57 o 
  -7   6   9      815.72      781.91     35.07 o 
  -6   6   9     2901.85     2742.31     54.89 o 
  -5   6   9     2668.59     2741.74     46.62 o 
  -4   6   9     3458.41     3473.38     61.74 o 
  -3   6   9     9380.79     9322.80    124.99 o 
  -2   6   9      517.92      580.34     21.40 o 
  -1   6   9     1327.19     1253.32     34.11 o 
   0   6   9       20.37       27.66      7.56 o 
   1   6   9     3141.01     3093.76     47.72 o 
   2   6   9      114.65      139.99     15.21 o 
   3   6   9      123.78      150.91     16.24 o 
   4   6   9     1410.57     1420.29     51.30 o 
   5   6   9     2285.28     2467.34     68.83 o 
   6   6   9      151.67      129.54     28.81 o 
   7   6   9       22.31       56.95     28.84 o 
   8   6   9     1742.26     1705.65     72.67 o 
   9   6   9      443.37      391.23     48.57 o 
  10   6   9       55.19       50.81     39.19 o 
  11   6   9      206.12       94.42     46.98 o 
 -15   7   9       40.48       52.80     98.99 o 
 -14   7   9      178.89      127.50     44.87 o 
 -13   7   9      519.64      418.82     52.15 o 
 -12   7   9       38.51      -28.24     34.90 o 
 -11   7   9      136.22      145.61     36.63 o 
 -10   7   9     1765.84     1787.70     77.18 o 
  -9   7   9     2421.23     2564.32     88.31 o 
  -8   7   9      566.93      579.08     53.25 o 
  -7   7   9     2529.84     2610.62     66.18 o 
  -6   7   9     6041.04     6152.68    114.30 o 
  -5   7   9        3.37       15.98     14.30 o 
  -4   7   9     4585.46     4534.02     83.33 o 
  -3   7   9     6176.37     6057.46     99.77 o 
  -2   7   9       30.48        6.71     12.90 o 
  -1   7   9     5816.65     5827.57     75.89 o 
   0   7   9     6417.32     6299.61     83.79 o 
   1   7   9     3498.95     3588.12     60.43 o 
   2   7   9     1590.70     1552.85     35.86 o 
   3   7   9     3347.27     3457.03    100.42 o 
   4   7   9     3148.47     3230.85     78.65 o 
   5   7   9       74.12       80.85     25.84 o 
   6   7   9     1304.04     1425.06     62.21 o 
   7   7   9     2412.63     2473.70     84.42 o 
   8   7   9      484.28      482.09     70.80 o 
   9   7   9      861.93      773.01     91.58 o 
  10   7   9      791.95      921.08     81.28 o 
 -14   8   9      217.00      171.61     58.20 o 
 -13   8   9      831.80      764.23     64.42 o 
 -12   8   9      468.73      498.55     55.48 o 
 -11   8   9     1435.91     1467.73     99.06 o 
 -10   8   9      489.86      532.56     48.31 o 
  -9   8   9     1543.14     1473.99     67.93 o 
  -8   8   9      351.91      337.58     37.10 o 
  -7   8   9      149.64      173.62     28.08 o 
  -6   8   9     3553.59     3527.75     87.15 o 
  -5   8   9     1875.08     1862.19     57.59 o 
  -4   8   9      514.34      503.94     26.66 o 
  -3   8   9       95.80       80.36     14.96 o 
  -2   8   9     3550.37     3694.34     60.59 o 
  -1   8   9     1891.82     1873.53     59.56 o 
   0   8   9       74.62       73.25     15.01 o 
   1   8   9      751.64      845.84     60.09 o 
   2   8   9     2636.88     2843.31     75.78 o 
   3   8   9       25.62       16.50     21.87 o 
   4   8   9     1960.42     1905.44     65.90 o 
   5   8   9     1121.86     1038.91     79.32 o 
   6   8   9      886.74      999.02     54.78 o 
   7   8   9     1386.68     1457.63     66.95 o 
   8   8   9      416.64      454.58     47.77 o 
   9   8   9      235.04      253.30     45.16 o 
  10   8   9       36.75      -24.54     37.14 o 
 -14   9   9      227.13      164.20     63.91 o 
 -13   9   9      164.86       84.25     44.35 o 
 -12   9   9      127.86       90.75     41.51 o 
 -11   9   9     1393.96     1450.03    100.91 o 
 -10   9   9       13.48        3.69     30.53 o 
  -9   9   9       27.96       15.66     32.34 o 
  -8   9   9     1256.42     1257.65     90.79 o 
  -7   9   9      500.02      444.84     39.26 o 
  -6   9   9       68.50       54.52     24.08 o 
  -5   9   9      695.25      746.50     52.79 o 
  -4   9   9      769.80      786.11     56.66 o 
  -3   9   9       40.23       23.58     17.34 o 
  -2   9   9      436.67      418.73     51.04 o 
  -1   9   9     1357.09     1393.93     61.38 o 
   0   9   9      273.81      288.31     29.59 o 
   1   9   9       90.98       56.19     26.51 o 
   2   9   9      400.02      451.66     39.37 o 
   3   9   9       12.67      -21.24     24.85 o 
   4   9   9       75.53       19.51     28.38 o 
   5   9   9      225.08      286.92     46.58 o 
   6   9   9      158.07      155.06     36.86 o 
   7   9   9       73.62       14.38     32.80 o 
   8   9   9        0.15        3.84     35.43 o 
   9   9   9      106.01       88.94     40.59 o 
 -13  10   9       34.14       23.87     43.88 o 
 -12  10   9      119.78      145.95     45.15 o 
 -11  10   9      188.40      185.99     43.82 o 
 -10  10   9       14.74       26.54     37.40 o 
  -9  10   9        5.44       25.60     30.88 o 
  -8  10   9       40.56       41.23     28.59 o 
  -7  10   9       61.64       44.64     26.86 o 
  -6  10   9        8.35       10.62     22.31 o 
  -5  10   9       59.55       80.07     24.62 o 
  -4  10   9      271.43      283.89     30.72 o 
  -3  10   9       58.79       61.90     24.08 o 
  -2  10   9        7.12       -1.87     38.07 o 
  -1  10   9      963.88     1065.05    102.18 o 
   0  10   9        1.87       -2.22     23.32 o 
   1  10   9      176.20      177.34     90.43 o 
   2  10   9       13.91        7.80     24.82 o 
   3  10   9      201.89      239.45     37.62 o 
   4  10   9      436.42      385.08     56.18 o 
   5  10   9       42.47       70.95     34.34 o 
   6  10   9      147.31      141.73     41.65 o 
   7  10   9        8.61       -5.93     52.58 o 
   8  10   9        0.90       29.93     41.78 o 
   9  10   9       65.70       79.08     48.79 o 
 -12  11   9       16.56       50.42     43.44 o 
 -11  11   9      160.63      154.52     44.30 o 
 -10  11   9        1.30       -6.98     31.51 o 
  -9  11   9       50.71       88.46     34.63 o 
  -8  11   9        2.32      -27.10     29.58 o 
  -7  11   9      204.53      177.44     34.57 o 
  -6  11   9      953.14     1024.64     56.15 o 
  -5  11   9        8.70       -8.95     27.04 o 
  -4  11   9      404.83      359.99     48.09 o 
  -3  11   9       13.82       36.46     27.26 o 
  -2  11   9      375.53      404.65     62.88 o 
  -1  11   9      149.02      150.67     34.50 o 
   0  11   9      345.08      339.26     42.40 o 
   1  11   9      728.65      812.59     59.55 o 
   2  11   9        0.05       38.90     31.31 o 
   3  11   9        6.13       13.93     49.88 o 
   4  11   9       28.60        6.20     32.87 o 
   5  11   9        1.44      -31.81     33.25 o 
   6  11   9       18.63       29.79     38.52 o 
   7  11   9        8.79        1.72     39.68 o 
   8  11   9       85.77       51.69     44.96 o 
 -11  12   9       40.37       35.50     39.42 o 
 -10  12   9      114.05      153.41     43.28 o 
  -9  12   9       94.10       88.62     36.25 o 
  -8  12   9      304.49      270.99     50.75 o 
  -7  12   9       72.53       21.06     35.84 o 
  -6  12   9       73.69       59.57     57.70 o 
  -5  12   9      560.67      529.34     52.79 o 
  -4  12   9       86.91       74.17     33.34 o 
  -3  12   9      193.38      201.03     38.94 o 
  -2  12   9       51.76       83.05     33.17 o 
  -1  12   9      325.58      263.24     43.41 o 
   0  12   9      292.12      283.63     44.08 o 
   1  12   9        8.08       12.51     32.64 o 
   2  12   9      332.67      360.67     52.32 o 
   3  12   9      283.39      257.53     48.94 o 
   4  12   9       12.72        3.18     44.70 o 
   5  12   9      449.12      481.76     98.98 o 
   6  12   9       39.15        7.03     45.90 o 
   7  12   9       65.49       39.19     44.78 o 
 -10  13   9      256.49      258.79    151.18 o 
  -9  13   9       12.48       63.12     46.59 o 
  -8  13   9       29.42       40.76     41.66 o 
  -7  13   9       90.99       98.75     44.95 o 
  -6  13   9      295.74      248.71     48.54 o 
  -5  13   9       19.06       36.54     36.30 o 
  -4  13   9      270.35      237.74     58.24 o 
  -3  13   9      633.21      648.77    102.38 o 
  -2  13   9        2.87       47.61     35.72 o 
  -1  13   9      312.44      235.90     45.07 o 
   0  13   9      113.32      133.62     42.13 o 
   1  13   9      130.58       85.47     74.37 o 
   2  13   9        4.58       13.67     71.45 o 
   3  13   9      395.78      339.85     57.32 o 
   4  13   9       16.75      -30.57     40.06 o 
   5  13   9      457.22      415.15     93.80 o 
   6  13   9       25.95       36.51     49.10 o 
  -9  14   9      669.09      630.39     73.43 o 
  -8  14   9      438.51      487.95    112.89 o 
  -7  14   9       25.94      -20.82     41.10 o 
  -6  14   9      134.04      134.11     46.78 o 
  -5  14   9      528.86      610.56    141.63 o 
  -4  14   9        1.11      -10.49     38.19 o 
  -3  14   9      127.48       88.92     41.27 o 
  -2  14   9      345.20      417.40     55.24 o 
  -1  14   9       35.61      -31.82     39.77 o 
   0  14   9        5.42       49.63     39.28 o 
   1  14   9      180.79      159.05     49.74 o 
   2  14   9      103.91       85.86     44.80 o 
   3  14   9       21.50       -1.62     44.01 o 
   4  14   9        4.98       71.86     49.77 o 
   5  14   9      119.77       94.07     74.44 o 
  -7  15   9      896.13      988.57    137.79 o 
  -6  15   9      270.68      247.18    140.94 o 
  -5  15   9       29.74       55.01     45.03 o 
  -4  15   9     1522.19     1938.00    120.33 o 
  -3  15   9      794.05      823.05     73.69 o 
  -2  15   9        0.32       -7.13     40.39 o 
  -1  15   9      164.22      216.81     52.89 o 
   0  15   9     1047.94     1163.76    127.79 o 
   1  15   9       13.46       12.45     44.83 o 
   2  15   9       17.46       -7.32     43.90 o 
   3  15   9      401.97      427.22     94.92 o 
  -2  16   9      509.25      596.87     69.39 o 
 -16   0  10       59.63      155.07    100.96 o 
 -15   0  10        3.04      -10.20     52.66 o 
 -14   0  10     2618.92     2343.24    184.66 o 
 -13   0  10     1118.62     1035.03     90.54 o 
 -12   0  10      447.05      439.29     88.66 o 
 -11   0  10     1467.76     1441.50     86.46 o 
 -10   0  10     6028.47     6200.84    162.44 o 
  -9   0  10      130.03      135.67     28.53 o 
  -8   0  10     1953.65     2028.50    101.70 o 
  -7   0  10    16298.33    16751.48    287.34 o 
  -6   0  10     1502.17     1396.75     42.82 o 
  -5   0  10      213.39      181.39     14.17 o 
  -4   0  10     8736.48     8533.93    131.88 o 
  -3   0  10     2073.82     1986.61     42.16 o 
  -2   0  10     1383.88     1489.63     29.30 o 
  -1   0  10    10071.45    10144.09    174.45 o 
   0   0  10    11472.62    10938.81    190.19 o 
   1   0  10      394.52      370.96     22.12 o 
   2   0  10      256.48      278.37     23.62 o 
   3   0  10    19169.63    18136.03    277.81 o 
   4   0  10       13.60       13.77     17.58 o 
   5   0  10     1625.92     1545.40     60.29 o 
   6   0  10     2953.32     2888.68    111.87 o 
   7   0  10     3307.30     3278.79    111.99 o 
   8   0  10     2080.85     2221.98     96.43 o 
   9   0  10     1490.86     1185.24    182.41 o 
  10   0  10      870.81      920.97     89.87 o 
  11   0  10       89.37       42.24     60.78 o 
 -16   1  10      569.77      548.98     95.30 o 
 -15   1  10      839.26      922.45    157.10 o 
 -14   1  10      240.76      203.10     52.18 o 
 -13   1  10       49.33       29.34     30.46 o 
 -12   1  10     6201.59     6260.39    190.51 o 
 -11   1  10      114.77      109.20     22.73 o 
 -10   1  10      252.86      269.19     33.18 o 
  -9   1  10     1367.34     1372.30     45.81 o 
  -8   1  10      133.19      131.61     17.20 o 
  -7   1  10      252.05      272.01     16.98 o 
  -6   1  10      924.90      910.87     24.53 o 
  -5   1  10     4097.11     4188.41     52.65 o 
  -4   1  10      177.85      176.52      8.44 o 
  -3   1  10      949.13     1046.87     24.42 o 
  -2   1  10    15401.83    15698.49    161.93 o 
  -1   1  10      928.15      894.29     18.52 o 
   0   1  10      938.89      955.95     22.16 o 
   1   1  10     7072.54     7028.38    102.12 o 
   2   1  10     4123.17     4103.06     55.89 o 
   3   1  10      907.43      882.20     27.59 o 
   4   1  10     2206.30     2216.13     46.20 o 
   5   1  10     2911.17     2900.87     87.61 o 
   6   1  10       24.93        5.16     16.86 o 
   7   1  10      313.85      317.97     31.63 o 
   8   1  10      927.99      981.05     47.95 o 
   9   1  10      341.28      326.18     39.91 o 
  10   1  10        0.82      -26.80     34.50 o 
  11   1  10      301.81      278.33     50.32 o 
 -16   2  10      141.07      120.05     71.04 o 
 -15   2  10       95.68       60.75     46.74 o 
 -14   2  10     1204.15     1177.08     71.97 o 
 -13   2  10       82.97      108.67     35.37 o 
 -12   2  10        0.36       27.42     27.94 o 
 -11   2  10     1780.86     1908.20     65.39 o 
 -10   2  10     1957.05     2199.55     60.20 o 
  -9   2  10      247.25      286.29     24.03 o 
  -8   2  10       37.65       42.48     13.87 o 
  -7   2  10     9766.95    10090.11    139.62 o 
  -6   2  10      604.27      614.08     17.64 o 
  -5   2  10       13.32       18.42      6.03 o 
  -4   2  10      403.00      394.00     18.55 o 
  -3   2  10      899.35      786.00     24.65 o 
  -2   2  10     1823.05     1699.65     35.76 o 
  -1   2  10      311.31      295.65     12.06 o 
   0   2  10     3993.15     3915.24     48.50 o 
   1   2  10        9.32       10.51      7.00 o 
   2   2  10       35.60       26.17     10.10 o 
   3   2  10      216.83      194.13     16.80 o 
   4   2  10      817.45      855.43     34.32 o 
   5   2  10        8.99        2.95     11.83 o 
   6   2  10     1360.26     1312.36     49.04 o 
   7   2  10      444.86      387.91     40.39 o 
   8   2  10       16.68       -5.74     30.01 o 
   9   2  10      274.51      226.22     40.89 o 
  10   2  10      815.84      831.97     66.33 o 
  11   2  10        8.92      -38.48     38.48 o 
 -16   3  10       89.77       36.50     67.59 o 
 -15   3  10      262.01      390.17     79.63 o 
 -14   3  10      124.78      146.36     60.10 o 
 -13   3  10       45.75       72.51     32.36 o 
 -12   3  10     2503.40     2582.76     89.48 o 
 -11   3  10      202.16      241.43     35.17 o 
 -10   3  10       11.44        9.96     19.39 o 
  -9   3  10     4043.21     4099.37     83.16 o 
  -8   3  10       95.30      102.38     16.86 o 
  -7   3  10        6.69       16.13     11.52 o 
  -6   3  10      930.44      934.76     23.35 o 
  -5   3  10    13063.97    13151.24    160.01 o 
  -4   3  10      782.93      815.38     27.45 o 
  -3   3  10       10.01        8.45      9.57 o 
  -2   3  10     9402.23     8923.16    122.28 o 
  -1   3  10      410.19      365.11     13.32 o 
   0   3  10      239.51      196.60      9.77 o 
   1   3  10     2331.48     2141.21     32.41 o 
   2   3  10     2413.54     2375.62     57.73 o 
   3   3  10      417.25      407.88     18.62 o 
   4   3  10     1910.15     1879.44     40.57 o 
   5   3  10     1561.02     1536.45     40.79 o 
   6   3  10       51.95       41.71     17.14 o 
   7   3  10       28.10       28.04     21.59 o 
   8   3  10     1108.63     1244.37     52.78 o 
   9   3  10       47.39       61.62     28.88 o 
  10   3  10        3.63      -18.85     38.35 o 
  11   3  10      384.10      490.73     84.49 o 
 -16   4  10       80.49       55.71     85.51 o 
 -15   4  10      343.24      283.52     75.08 o 
 -14   4  10      923.45      998.49    118.90 o 
 -13   4  10        3.68        8.75     44.13 o 
 -12   4  10        1.43        3.41     26.87 o 
 -11   4  10       66.05       26.91     25.83 o 
 -10   4  10     1196.41     1286.52     56.75 o 
  -9   4  10        0.30        0.03     13.30 o 
  -8   4  10      183.45      172.49     25.89 o 
  -7   4  10     1066.55      979.77     32.75 o 
  -6   4  10      112.17       77.36     15.05 o 
  -5   4  10      183.46      192.05     15.35 o 
  -4   4  10      131.30       71.61     15.18 o 
  -3   4  10      243.93      196.87     17.56 o 
  -2   4  10      331.65      298.29     14.92 o 
  -1   4  10     1745.43     1664.36     26.85 o 
   0   4  10     2200.61     2019.01     29.82 o 
   1   4  10       53.56       26.44      9.29 o 
   2   4  10      135.01      138.51     12.63 o 
   3   4  10     2267.15     2229.07     43.41 o 
   4   4  10       12.80       12.93     12.53 o 
   5   4  10      177.50      173.16     21.10 o 
   6   4  10      123.87      105.63     21.68 o 
   7   4  10      503.13      508.12     37.06 o 
   8   4  10       75.38      107.59     29.66 o 
   9   4  10       17.14       49.01     29.82 o 
  10   4  10      334.46      356.65     48.34 o 
  11   4  10        2.14      -28.21     55.04 o 
 -15   5  10        4.82       -7.47    107.17 o 
 -14   5  10      206.50      134.19     64.94 o 
 -13   5  10      205.09      304.84     63.78 o 
 -12   5  10      262.75      265.35     57.54 o 
 -11   5  10      371.35      336.30     37.40 o 
 -10   5  10        0.70      -16.49     19.97 o 
  -9   5  10      223.47      208.25     23.48 o 
  -8   5  10        0.25        1.84     14.74 o 
  -7   5  10      222.19      225.87     19.51 o 
  -6   5  10        5.83        0.07      9.48 o 
  -5   5  10       64.48       52.99     15.00 o 
  -4   5  10        3.12       -9.93     12.40 o 
  -3   5  10      527.95      533.64     22.09 o 
  -2   5  10       18.09       11.98     10.32 o 
  -1   5  10     2204.92     2165.42     35.63 o 
   0   5  10     3669.51     3749.22     45.55 o 
   1   5  10      161.56      165.72     16.23 o 
   2   5  10       31.70       20.08     11.41 o 
   3   5  10       54.07       66.81     13.19 o 
   4   5  10      507.73      528.62     24.42 o 
   5   5  10      934.93      930.00     36.81 o 
   6   5  10      704.77      707.46     37.50 o 
   7   5  10      174.34      192.04     31.31 o 
   8   5  10       11.11       -2.85     29.34 o 
   9   5  10      126.93      113.18     35.93 o 
  10   5  10      154.87      175.21     40.20 o 
  11   5  10       53.51       29.12     41.05 o 
 -15   6  10       72.42      183.14     93.53 o 
 -14   6  10       39.61       32.99     54.77 o 
 -13   6  10       66.98      -40.00     44.12 o 
 -12   6  10       52.40       -3.38     30.14 o 
 -11   6  10      150.78       82.22     38.80 o 
 -10   6  10        1.30      -16.12     21.98 o 
  -9   6  10      146.03      134.04     26.18 o 
  -8   6  10      155.45      115.70     19.69 o 
  -7   6  10      121.47       87.88     22.78 o 
  -6   6  10      911.80      837.60     30.19 o 
  -5   6  10      196.79      182.30     20.90 o 
  -4   6  10       23.85       29.27     14.97 o 
  -3   6  10        7.48       16.68     12.07 o 
  -2   6  10      774.55      777.38     34.67 o 
  -1   6  10      150.63      117.03     14.37 o 
   0   6  10      829.84      843.19     23.39 o 
   1   6  10     2070.45     2006.14     46.02 o 
   2   6  10      164.04      117.43     15.90 o 
   3   6  10       26.80        4.40     13.48 o 
   4   6  10      355.87      318.74     24.53 o 
   5   6  10       78.97       77.45     44.70 o 
   6   6  10      136.68       85.13     31.56 o 
   7   6  10       94.12       68.72     30.00 o 
   8   6  10      208.05      204.84     38.15 o 
   9   6  10       62.00       36.58     35.33 o 
  10   6  10       29.56      -25.39     36.15 o 
 -15   7  10      240.18      252.37     77.19 o 
 -14   7  10       43.98        2.44     53.66 o 
 -13   7  10      406.92      498.15     52.84 o 
 -12   7  10      127.39       43.18     49.03 o 
 -11   7  10      201.34      116.16     35.74 o 
 -10   7  10     1209.23     1226.52    146.13 o 
  -9   7  10       96.42       43.47     26.23 o 
  -8   7  10      959.31      992.92     48.39 o 
  -7   7  10        6.88      -19.02     19.02 o 
  -6   7  10      821.12      784.40     33.74 o 
  -5   7  10      186.78      140.79     24.83 o 
  -4   7  10     3435.16     3601.16     69.72 o 
  -3   7  10      242.80      288.84     31.48 o 
  -2   7  10     2336.91     2476.83     52.09 o 
  -1   7  10     1107.74     1141.30     29.59 o 
   0   7  10        2.28       -0.13     10.93 o 
   1   7  10     2898.38     2972.28     57.97 o 
   2   7  10      463.19      402.70     25.46 o 
   3   7  10        5.14       -3.75     19.62 o 
   4   7  10       98.82      148.58     28.04 o 
   5   7  10      353.64      332.83     36.30 o 
   6   7  10      154.25      153.53     32.41 o 
   7   7  10        2.45      -14.31     29.37 o 
   8   7  10        4.61       25.44     38.95 o 
   9   7  10      892.62      983.51    102.31 o 
  10   7  10       36.39       50.86     40.15 o 
 -14   8  10      736.73      752.93     95.30 o 
 -13   8  10     1704.53     1737.68     88.26 o 
 -12   8  10       41.28       71.38     36.59 o 
 -11   8  10     1510.27     1340.19     97.04 o 
 -10   8  10     1655.84     1606.17     74.14 o 
  -9   8  10      702.14      691.86     49.50 o 
  -8   8  10     1490.44     1519.86     64.76 o 
  -7   8  10     1792.79     1867.39     68.83 o 
  -6   8  10     2926.44     3005.59     86.35 o 
  -5   8  10     1431.84     1370.85     65.34 o 
  -4   8  10     2173.29     2302.18     56.08 o 
  -3   8  10     2656.42     2688.03     75.24 o 
  -2   8  10        3.29        3.70     10.52 o 
  -1   8  10     4363.62     4385.31     70.10 o 
   0   8  10      919.13      941.72     33.54 o 
   1   8  10      692.14      694.04     36.15 o 
   2   8  10     1700.32     1694.74     57.89 o 
   3   8  10     2922.38     2872.07     80.72 o 
   4   8  10      572.94      614.61     41.84 o 
   5   8  10     1708.63     1790.49     69.27 o 
   6   8  10      601.06      543.85     44.84 o 
   7   8  10      186.48      147.48     36.60 o 
   8   8  10       54.42       49.36     36.36 o 
   9   8  10      572.89      529.76     66.46 o 
  10   8  10       19.84      117.05     73.64 o 
 -13   9  10     1086.42     1028.26     72.95 o 
 -12   9  10      196.28      143.46     42.88 o 
 -11   9  10      193.64      241.30     45.13 o 
 -10   9  10      827.84      893.49     62.12 o 
  -9   9  10     1309.87     1375.76    132.59 o 
  -8   9  10      140.64       72.31     35.93 o 
  -7   9  10       60.78       24.70     24.71 o 
  -6   9  10     1782.23     1782.55     69.47 o 
  -5   9  10     1089.66     1209.12     51.97 o 
  -4   9  10      127.04      150.24     36.31 o 
  -3   9  10      189.85      205.78     23.93 o 
  -2   9  10     2485.83     2500.57     71.73 o 
  -1   9  10     2186.18     2137.57     77.77 o 
   0   9  10     1055.50     1170.06     51.75 o 
   1   9  10      999.62      941.62     51.36 o 
   2   9  10      902.04      916.28     52.16 o 
   3   9  10        6.29       -5.68     26.54 o 
   4   9  10     1432.93     1599.19     63.86 o 
   5   9  10       62.19       84.96     31.48 o 
   6   9  10      493.01      511.28     46.43 o 
   7   9  10      231.76      213.04     41.32 o 
   8   9  10      414.93      374.55     47.06 o 
   9   9  10       71.71      104.54     50.76 o 
 -13  10  10      232.86      208.72     51.12 o 
 -12  10  10       10.19      -13.93     38.34 o 
 -11  10  10     1545.03     1651.62     84.59 o 
 -10  10  10      236.26      220.17     60.87 o 
  -9  10  10       13.31       27.69     30.78 o 
  -8  10  10      230.83      210.64     36.33 o 
  -7  10  10      532.11      600.24     46.61 o 
  -6  10  10      180.59      151.32     28.86 o 
  -5  10  10       75.65       40.51     23.02 o 
  -4  10  10      500.55      593.81     38.84 o 
  -3  10  10      352.64      432.96     38.46 o 
  -2  10  10       99.64       72.44     26.02 o 
  -1  10  10      287.76      329.31     35.97 o 
   0  10  10      362.33      382.11     40.96 o 
   1  10  10      899.14     1032.25     61.20 o 
   2  10  10      469.04      550.91     45.69 o 
   3  10  10      279.78      205.32     59.74 o 
   4  10  10      681.43      623.27     93.28 o 
   5  10  10       14.75        2.06     33.28 o 
   6  10  10      457.06      442.62     55.10 o 
   7  10  10      158.20      141.99     53.12 o 
   8  10  10      222.00      254.92     55.79 o 
 -12  11  10      911.94      991.11     73.33 o 
 -11  11  10      385.14      325.28     71.42 o 
 -10  11  10      327.15      349.26     48.81 o 
  -9  11  10      965.33      930.34     61.51 o 
  -8  11  10     1632.08     1773.62     77.81 o 
  -7  11  10      247.93      187.54     34.93 o 
  -6  11  10     2216.82     2447.47    100.15 o 
  -5  11  10     1349.46     1521.89     76.26 o 
  -4  11  10      598.62      593.11     48.38 o 
  -3  11  10     1880.42     1912.70     82.36 o 
  -2  11  10     1676.64     2020.24     84.92 o 
  -1  11  10     1611.75     1662.63     88.60 o 
   0  11  10      435.02      393.02     44.91 o 
   1  11  10     2511.98     2914.83    223.72 o 
   2  11  10      825.62      986.33     68.03 o 
   3  11  10        7.63        9.98     35.14 o 
   4  11  10     1283.86     1641.20    146.79 o 
   5  11  10     1323.99     1330.47     76.64 o 
   6  11  10      121.24      213.87     58.84 o 
   7  11  10      429.36      517.80     62.97 o 
 -11  12  10      351.76      297.08     51.47 o 
 -10  12  10      566.18      508.93     78.45 o 
  -9  12  10      134.40      119.87     39.74 o 
  -8  12  10      561.84      570.89     61.86 o 
  -7  12  10      368.71      335.39     49.34 o 
  -6  12  10     1216.86     1176.80     72.88 o 
  -5  12  10       71.04       19.24     32.90 o 
  -4  12  10     1102.12     1152.08     69.69 o 
  -3  12  10      840.80      842.59     60.06 o 
  -2  12  10       40.56       61.47     32.32 o 
  -1  12  10     1972.38     2146.38     94.30 o 
   0  12  10     1175.87     1194.18     72.95 o 
   1  12  10       48.82       42.73     35.43 o 
   2  12  10      300.62      386.41     77.52 o 
   3  12  10     1603.62     1960.80    103.88 o 
   4  12  10       59.36       -3.41     40.54 o 
   5  12  10      530.64      395.90     60.75 o 
   6  12  10      133.53      118.23     54.50 o 
 -10  13  10        1.16       25.27     72.06 o 
  -9  13  10       19.67      -39.29     39.29 o 
  -8  13  10       83.35       65.61     43.87 o 
  -7  13  10        9.39       41.19     39.74 o 
  -6  13  10      259.84      281.47     48.96 o 
  -5  13  10       11.88       39.23     37.25 o 
  -4  13  10       36.40       -3.15     32.65 o 
  -3  13  10       39.43       52.97     50.22 o 
  -2  13  10      169.78      204.69     42.84 o 
  -1  13  10      120.10      111.24     40.02 o 
   0  13  10       13.36       27.17     36.61 o 
   1  13  10       86.68       98.61     41.21 o 
   2  13  10      184.31      118.39     45.10 o 
   3  13  10       35.23       84.16     45.97 o 
   4  13  10      168.05      145.00     52.42 o 
   5  13  10      224.31      140.18     54.00 o 
  -8  14  10      158.20      125.00     48.97 o 
  -7  14  10      195.59      174.93     51.28 o 
  -6  14  10       41.98       13.78     39.29 o 
  -5  14  10        4.13      -24.75     74.50 o 
  -4  14  10      153.14      186.71     48.26 o 
  -3  14  10      200.63      254.42     49.35 o 
  -2  14  10       45.93       51.15     38.95 o 
  -1  14  10       30.87       26.33     41.08 o 
   0  14  10      185.15      170.96     47.62 o 
   1  14  10      118.11      125.69     48.32 o 
   2  14  10      157.60      185.89     86.48 o 
   3  14  10        8.05       11.72     81.37 o 
   4  14  10       37.63       25.37     57.00 o 
  -6  15  10       46.64      -31.08     42.96 o 
  -5  15  10      377.65      521.61    140.89 o 
  -4  15  10        0.32       28.27     44.99 o 
  -3  15  10       72.45       36.45     45.27 o 
  -2  15  10       24.25       46.27     44.12 o 
  -1  15  10       79.62      102.74     73.46 o 
   0  15  10       12.02       24.05     43.28 o 
   1  15  10       43.06      -13.98     43.96 o 
   2  15  10        9.12       -3.12     54.26 o 
 -16   1  11       59.09       31.01     52.14 o 
 -15   1  11        4.29      -11.93     37.26 o 
 -14   1  11      148.29      134.43     40.18 o 
 -13   1  11      707.39      782.78     81.65 o 
 -12   1  11      121.59       81.78     31.04 o 
 -11   1  11     1397.91     1428.47     57.40 o 
 -10   1  11      472.10      466.67     34.03 o 
  -9   1  11        2.52       -8.45     14.26 o 
  -8   1  11     3836.03     3821.54     75.09 o 
  -7   1  11      721.19      761.87     24.52 o 
  -6   1  11       43.87       36.63      9.13 o 
  -5   1  11      729.65      749.72     16.32 o 
  -4   1  11     3713.96     3746.83     52.49 o 
  -3   1  11      476.35      460.53     15.55 o 
  -2   1  11       13.72       18.08      5.08 o 
  -1   1  11     1003.18      951.60     20.52 o 
   0   1  11     1208.07     1209.13     24.56 o 
   1   1  11      896.04      830.55     22.91 o 
   2   1  11       73.42       65.29     12.66 o 
   3   1  11      177.76      150.47     16.40 o 
   4   1  11      577.45      546.96     25.66 o 
   5   1  11     1124.78     1122.72     42.32 o 
   6   1  11       99.25      129.22     25.03 o 
   7   1  11      113.87      117.36     36.94 o 
   8   1  11        1.41       24.35     29.53 o 
   9   1  11      613.29      612.37     49.77 o 
  10   1  11        2.24      -16.01     36.61 o 
  11   1  11       23.88        0.44     41.77 o 
 -16   2  11      216.18      159.85    177.21 o 
 -15   2  11      360.49      347.48     62.43 o 
 -14   2  11        0.54        4.48     33.70 o 
 -13   2  11      278.50      278.53     42.68 o 
 -12   2  11       76.86       75.14     30.07 o 
 -11   2  11     2171.19     2181.13     70.03 o 
 -10   2  11       63.45       45.93     20.54 o 
  -9   2  11       32.48       40.64     18.72 o 
  -8   2  11     1496.76     1525.77     43.41 o 
  -7   2  11     1118.95     1078.13     39.57 o 
  -6   2  11     1536.09     1568.16     29.15 o 
  -5   2  11     1155.56     1185.91     29.64 o 
  -4   2  11      765.47      647.12     23.82 o 
  -3   2  11       24.26       10.88      9.91 o 
  -2   2  11     2237.39     2098.54     40.72 o 
  -1   2  11     1528.89     1503.93     24.52 o 
   0   2  11      979.19     1021.01     21.43 o 
   1   2  11     1409.70     1430.80     29.94 o 
   2   2  11     2067.66     2058.70     39.15 o 
   3   2  11      828.12      904.35     29.57 o 
   4   2  11       64.92       52.06     16.18 o 
   5   2  11     2692.06     2603.53     62.21 o 
   6   2  11      578.66      558.91     44.61 o 
   7   2  11       53.58        9.45     26.76 o 
   8   2  11      112.23      102.28     36.81 o 
   9   2  11      562.06      534.29     54.98 o 
  10   2  11        2.86        4.82     39.44 o 
  11   2  11      193.68      131.12     45.51 o 
 -16   3  11      216.75      101.36     70.68 o 
 -15   3  11       11.66       -3.69     54.01 o 
 -14   3  11      351.76      441.05     62.07 o 
 -13   3  11       17.88        9.06     29.68 o 
 -12   3  11      144.57      117.31     33.24 o 
 -11   3  11      654.46      610.54     45.14 o 
 -10   3  11     1714.95     1730.79     59.33 o 
  -9   3  11       39.73       20.37     17.15 o 
  -8   3  11      351.13      380.32     32.73 o 
  -7   3  11     2443.82     2421.21     59.29 o 
  -6   3  11     1124.55     1073.32     26.38 o 
  -5   3  11       90.19       99.60     14.73 o 
  -4   3  11      284.09      246.64     18.19 o 
  -3   3  11     4486.86     4454.13     71.27 o 
  -2   3  11       32.22       31.49     10.82 o 
  -1   3  11      384.40      360.15     13.53 o 
   0   3  11     1727.34     1749.57     29.94 o 
   1   3  11     3669.52     3473.80     51.60 o 
   2   3  11      692.63      682.69     22.99 o 
   3   3  11      733.04      685.35     26.67 o 
   4   3  11     2233.26     2056.74     41.78 o 
   5   3  11      157.39      144.93     16.81 o 
   6   3  11     1515.94     1522.30     57.11 o 
   7   3  11     1274.96     1357.29     66.65 o 
   8   3  11      266.60      225.49     42.81 o 
   9   3  11      163.88      173.10     44.17 o 
  10   3  11     1125.72     1105.14     73.49 o 
  11   3  11      105.47       55.70     65.51 o 
 -16   4  11      881.37      832.70    143.05 o 
 -15   4  11      324.47      476.58    102.61 o 
 -14   4  11       13.23       -5.99     48.73 o 
 -13   4  11     1287.43     1362.29    104.98 o 
 -12   4  11     1104.34     1111.30     75.76 o 
 -11   4  11      787.17      813.34     92.11 o 
 -10   4  11       14.25       21.50     20.05 o 
  -9   4  11     4071.09     4141.35    105.65 o 
  -8   4  11     2848.52     2895.56     70.76 o 
  -7   4  11      377.01      347.71     25.15 o 
  -6   4  11     2902.39     2927.28     55.09 o 
  -5   4  11     7525.60     7308.74    144.90 o 
  -4   4  11        5.38       -3.46     14.15 o 
  -3   4  11     7957.59     7839.94    122.55 o 
  -2   4  11      841.56      830.90     30.19 o 
  -1   4  11     1188.71     1138.26     29.54 o 
   0   4  11     2365.28     2319.01     35.19 o 
   1   4  11     1768.37     1636.41     37.40 o 
   2   4  11       64.22       63.59     12.10 o 
   3   4  11       11.11        7.88     11.91 o 
   4   4  11     2563.17     2520.47     49.76 o 
   5   4  11      230.71      191.97     23.46 o 
   6   4  11        3.29      -20.57     20.57 o 
   7   4  11       48.30       35.90     24.60 o 
   8   4  11      438.58      411.77     37.19 o 
   9   4  11       18.48       62.73     45.56 o 
  10   4  11       19.00       38.98     47.85 o 
 -15   5  11       21.67        2.14     99.08 o 
 -14   5  11      238.30      143.71     61.40 o 
 -13   5  11     1021.84      887.60     89.36 o 
 -12   5  11        0.41        6.62     41.33 o 
 -11   5  11      895.16      798.51     61.53 o 
 -10   5  11     1676.50     1686.25     93.80 o 
  -9   5  11      640.60      636.16     52.52 o 
  -8   5  11     3232.37     3247.43     77.42 o 
  -7   5  11      979.47      899.43     71.78 o 
  -6   5  11     2332.15     2273.64     41.92 o 
  -5   5  11      458.54      501.82     25.79 o 
  -4   5  11     3853.42     3854.53     76.65 o 
  -3   5  11      583.73      587.87     23.44 o 
  -2   5  11      297.99      300.78     17.68 o 
  -1   5  11     4400.30     4385.47     68.17 o 
   0   5  11     4427.27     4225.13     59.54 o 
   1   5  11      653.57      700.25     24.82 o 
   2   5  11      603.40      623.73     25.51 o 
   3   5  11     2910.25     2999.47     57.10 o 
   4   5  11     1427.78     1478.65     45.92 o 
   5   5  11       64.47       14.26     19.90 o 
   6   5  11     1432.16     1545.83     74.25 o 
   7   5  11      763.57      831.73     50.50 o 
   8   5  11       32.07       46.26     31.99 o 
   9   5  11      781.05      922.50    124.25 o 
  10   5  11      317.86      419.97    154.03 o 
 -15   6  11      287.47      172.18     70.11 o 
 -14   6  11        2.04       23.48     55.06 o 
 -13   6  11      177.77      227.47     61.24 o 
 -12   6  11      443.95      470.50     92.97 o 
 -11   6  11     1630.57     1613.74     68.39 o 
 -10   6  11      254.44      234.30     51.41 o 
  -9   6  11      637.91      612.20     87.32 o 
  -8   6  11     1031.12     1077.11     44.61 o 
  -7   6  11      827.16      796.99     31.04 o 
  -6   6  11     3291.57     3326.49     63.86 o 
  -5   6  11     1161.97     1173.64     67.57 o 
  -4   6  11     1097.43     1048.47     38.64 o 
  -3   6  11       16.23       -1.29     15.25 o 
  -2   6  11     1092.33     1061.99     31.09 o 
  -1   6  11     1265.68     1247.06     33.87 o 
   0   6  11      361.74      348.54     18.17 o 
   1   6  11      113.44      101.58     14.48 o 
   2   6  11     1938.32     1927.80     58.56 o 
   3   6  11      103.34       92.84     17.07 o 
   4   6  11      188.11      152.90     24.72 o 
   5   6  11     2638.53     2742.11     81.94 o 
   6   6  11      897.10      959.86     52.55 o 
   7   6  11      980.62     1036.84     57.61 o 
   8   6  11      144.13      187.18     38.81 o 
   9   6  11      826.20      923.32     63.88 o 
  10   6  11       82.81       94.94     39.77 o 
 -14   7  11      134.50      127.68     73.94 o 
 -13   7  11      373.04      398.45     71.65 o 
 -12   7  11       37.96       39.32     33.15 o 
 -11   7  11      731.22      834.64     61.31 o 
 -10   7  11      251.07      223.88     36.28 o 
  -9   7  11       30.21        3.59     29.60 o 
  -8   7  11     1068.78     1193.90     49.75 o 
  -7   7  11      320.84      342.23     26.46 o 
  -6   7  11      274.94      250.68     21.47 o 
  -5   7  11      667.56      764.14     44.85 o 
  -4   7  11      530.25      636.79     33.46 o 
  -3   7  11       58.38       44.33     13.72 o 
  -2   7  11      140.44      103.11     16.27 o 
  -1   7  11     1373.03     1386.46     36.87 o 
   0   7  11     1768.62     1863.98     47.10 o 
   1   7  11      119.76       92.63     16.51 o 
   2   7  11      312.74      343.93     26.58 o 
   3   7  11      475.11      474.50     35.71 o 
   4   7  11      876.56      832.88     48.70 o 
   5   7  11       31.59       40.93     27.00 o 
   6   7  11      251.48      258.64     36.94 o 
   7   7  11      149.63      174.92     37.74 o 
   8   7  11       14.08       17.73     34.00 o 
   9   7  11      132.59      112.37     40.62 o 
 -14   8  11      345.36      294.05     75.74 o 
 -13   8  11      288.88      167.61     62.91 o 
 -12   8  11      418.02      396.61     51.77 o 
 -11   8  11      701.78      651.09     97.98 o 
 -10   8  11        6.87       12.04     29.07 o 
  -9   8  11     1035.96     1136.88     59.44 o 
  -8   8  11     1001.23     1062.67     54.65 o 
  -7   8  11       23.18       29.33     22.56 o 
  -6   8  11      483.69      464.00     30.95 o 
  -5   8  11     1986.27     1934.45     51.92 o 
  -4   8  11      657.02      692.91     39.54 o 
  -3   8  11      803.82      817.50     52.05 o 
  -2   8  11       65.69       46.41     18.39 o 
  -1   8  11     1565.11     1636.51     38.28 o 
   0   8  11       54.03       46.77     30.59 o 
   1   8  11      136.71      189.42     25.57 o 
   2   8  11       20.56       10.48     21.38 o 
   3   8  11      341.55      332.96     55.62 o 
   4   8  11     1138.87     1181.59     63.64 o 
   5   8  11      132.06       92.00     30.06 o 
   6   8  11      358.68      395.50     42.37 o 
   7   8  11        6.30        7.00     33.13 o 
   8   8  11      543.94      481.15     51.35 o 
   9   8  11       58.23       49.62     40.36 o 
 -13   9  11       24.27       52.39     40.51 o 
 -12   9  11      172.44      198.74     44.05 o 
 -11   9  11        6.85        3.40     32.69 o 
 -10   9  11      239.16      191.13     39.47 o 
  -9   9  11      778.39      811.77     71.14 o 
  -8   9  11       16.78       19.54     26.18 o 
  -7   9  11      451.60      443.61     37.60 o 
  -6   9  11     2036.57     2101.56     71.64 o 
  -5   9  11      106.26       60.25     29.12 o 
  -4   9  11       78.84       25.41     22.93 o 
  -3   9  11     2168.34     2152.11     65.16 o 
  -2   9  11      148.87      169.06     22.45 o 
  -1   9  11      986.13     1073.67     53.95 o 
   0   9  11      454.08      379.39     33.25 o 
   1   9  11     2520.78     2750.50     87.23 o 
   2   9  11      536.29      514.89     43.04 o 
   3   9  11      430.43      422.92     38.02 o 
   4   9  11      300.85      339.25     37.80 o 
   5   9  11       44.86       12.57     29.06 o 
   6   9  11      312.17      347.20     43.31 o 
   7   9  11      100.08       77.36     37.82 o 
   8   9  11       32.94       38.02     38.25 o 
 -13  10  11      244.06      216.17     48.69 o 
 -12  10  11      177.56      158.86     50.39 o 
 -11  10  11      484.87      476.63     66.26 o 
 -10  10  11      549.42      701.40     56.31 o 
  -9  10  11        0.63       -3.12     30.16 o 
  -8  10  11       96.43      127.39     32.28 o 
  -7  10  11       51.20       47.48     27.35 o 
  -6  10  11      819.63      736.87     46.28 o 
  -5  10  11       26.41       25.26     22.02 o 
  -4  10  11      270.05      244.42     54.29 o 
  -3  10  11      461.13      358.34     46.34 o 
  -2  10  11      463.14      400.56     41.79 o 
  -1  10  11        6.64      -12.48     28.92 o 
   0  10  11       14.24      -25.28     25.28 o 
   1  10  11      271.90      197.58     38.30 o 
   2  10  11       15.22        9.01     28.01 o 
   3  10  11      202.35      220.26     39.59 o 
   4  10  11       54.84       69.05     36.55 o 
   5  10  11       48.80       -3.96     34.31 o 
   6  10  11       41.75       29.43     39.45 o 
   7  10  11       22.03      -22.53     41.17 o 
   8  10  11        8.67       28.06     45.32 o 
 -12  11  11       82.71      -24.62     48.15 o 
 -11  11  11      162.78      113.95     42.61 o 
 -10  11  11       11.04        5.02     33.08 o 
  -9  11  11       83.82       71.45     34.02 o 
  -8  11  11      320.96      366.46     43.44 o 
  -7  11  11       46.23       16.73     28.28 o 
  -6  11  11       77.56       96.30     33.83 o 
  -5  11  11        6.94       -0.78     27.30 o 
  -4  11  11        8.60      -24.66     24.66 o 
  -3  11  11      100.23      153.51     32.55 o 
  -2  11  11        1.00       -2.77     26.68 o 
  -1  11  11        0.22      -13.01     37.31 o 
   0  11  11        1.24       23.99     28.67 o 
   1  11  11       43.59       62.59     34.09 o 
   2  11  11       11.04       15.67     33.98 o 
   3  11  11      137.29       74.84     40.17 o 
   4  11  11       12.01       21.88     35.42 o 
   5  11  11      227.49      312.00     49.36 o 
   6  11  11       79.22       68.47     44.08 o 
   7  11  11        2.62        2.06     43.90 o 
 -11  12  11       18.04        5.25     38.61 o 
 -10  12  11       89.72      122.97     43.06 o 
  -9  12  11      606.27      644.20     56.01 o 
  -8  12  11      162.37      137.26     43.74 o 
  -7  12  11      160.62       89.64     39.83 o 
  -6  12  11      411.40      362.73    105.19 o 
  -5  12  11      223.05      235.18     84.92 o 
  -4  12  11      294.65      313.85     43.43 o 
  -3  12  11      211.85      196.49     38.61 o 
  -2  12  11       37.03       14.11     34.63 o 
  -1  12  11      497.72      532.09     51.52 o 
   0  12  11       17.35       -7.48     31.35 o 
   1  12  11       37.91       68.98     36.23 o 
   2  12  11       64.41       27.67     37.69 o 
   3  12  11      149.13      160.23     47.42 o 
   4  12  11        7.55        8.62     53.94 o 
   5  12  11       13.58      -12.73     43.96 o 
   6  12  11      234.44      197.36     62.56 o 
 -10  13  11      236.48      214.64    116.31 o 
  -9  13  11       40.20       72.36     45.88 o 
  -8  13  11      101.70      104.89     46.10 o 
  -7  13  11      155.38      176.81     48.13 o 
  -6  13  11       22.47        6.16     36.81 o 
  -5  13  11       88.52       96.80     38.75 o 
  -4  13  11      775.11      793.57    121.19 o 
  -3  13  11       19.73        0.81     34.49 o 
  -2  13  11       19.73       27.48     36.01 o 
  -1  13  11       87.87       31.56     36.52 o 
   0  13  11      931.86      878.49     76.07 o 
   1  13  11      142.50      154.23     46.37 o 
   2  13  11        4.75       41.63     41.45 o 
   3  13  11      313.32      295.96     56.09 o 
   4  13  11      288.86      245.84     55.54 o 
   5  13  11       89.38      177.87     80.79 o 
  -8  14  11      321.74      252.50     57.19 o 
  -7  14  11      102.88       74.74     44.90 o 
  -6  14  11      291.96      183.51     48.69 o 
  -5  14  11      511.88      519.35     64.50 o 
  -4  14  11        4.38        6.45     67.36 o 
  -3  14  11       37.63       72.18     41.41 o 
  -2  14  11      297.18      236.08     51.39 o 
  -1  14  11      200.58      179.37     47.33 o 
   0  14  11       83.87       63.10     43.54 o 
   1  14  11      137.80      173.27     50.72 o 
   2  14  11      366.00      424.09     62.07 o 
   3  14  11      242.80      208.71     80.82 o 
  -5  15  11       87.91      112.61    106.00 o 
  -4  15  11      364.17      381.86     57.90 o 
  -3  15  11      331.16      395.13    104.87 o 
  -2  15  11        1.78       57.96     45.99 o 
  -1  15  11      156.56      112.23     48.01 o 
   0  15  11      339.37      444.77     64.61 o 
 -16   0  12        7.90       17.62     61.85 o 
 -15   0  12      290.75      280.19    136.25 o 
 -14   0  12     1468.07     1293.93    107.22 o 
 -13   0  12      103.32      122.95     50.76 o 
 -12   0  12      622.99      694.83     73.32 o 
 -11   0  12     2100.54     2369.64    217.08 o 
 -10   0  12     1613.01     1709.61    108.06 o 
  -9   0  12        7.95       30.57     22.57 o 
  -8   0  12     3407.42     3730.40    104.98 o 
  -7   0  12     8393.63     8478.07    186.01 o 
  -6   0  12       88.29       89.52     14.19 o 
  -5   0  12        3.27        4.39     11.40 o 
  -4   0  12     4638.92     4565.78     88.37 o 
  -3   0  12      192.29      157.89     12.67 o 
  -2   0  12     2424.10     2396.92     48.60 o 
  -1   0  12       19.06       26.39     11.42 o 
   0   0  12     3604.19     3507.22    102.34 o 
   1   0  12      747.19      642.83     30.69 o 
   2   0  12      270.66      197.41     25.91 o 
   3   0  12       46.10       39.39     23.50 o 
   4   0  12       45.54       62.71     24.87 o 
   5   0  12        2.76      -21.04     24.09 o 
   6   0  12      596.38      581.34     99.70 o 
   7   0  12       60.14       68.89    106.83 o 
   8   0  12       23.60       21.15     40.04 o 
   9   0  12      245.75      141.35     73.93 o 
  10   0  12      307.91      343.42     76.45 o 
 -16   1  12      399.47      370.54     71.48 o 
 -15   1  12     1249.01     1307.02    109.01 o 
 -14   1  12       43.81       80.44     38.04 o 
 -13   1  12      340.86      278.27     41.47 o 
 -12   1  12     4929.97     5255.64    136.09 o 
 -11   1  12       48.73       25.58     26.47 o 
 -10   1  12       35.19       59.23     20.85 o 
  -9   1  12     3918.35     4189.02     92.28 o 
  -8   1  12      256.42      252.46     24.34 o 
  -7   1  12       11.08       24.17     11.32 o 
  -6   1  12     2065.77     2211.95     40.31 o 
  -5   1  12     9846.55     9960.88    115.47 o 
  -4   1  12        2.97        0.08      7.85 o 
  -3   1  12     1856.89     1906.53     35.64 o 
  -2   1  12    16431.71    16345.46    162.48 o 
  -1   1  12      207.02      206.61     12.95 o 
   0   1  12      435.16      449.91     24.22 o 
   1   1  12     5881.37     5772.27     76.22 o 
   2   1  12     4019.82     3904.10     64.07 o 
   3   1  12      908.13      928.10     35.58 o 
   4   1  12     1199.55     1148.00     38.77 o 
   5   1  12     3224.73     3035.82     76.30 o 
   6   1  12      336.23      356.42     36.81 o 
   7   1  12       71.62       67.47     31.04 o 
   8   1  12     1157.27     1190.43     62.41 o 
   9   1  12      361.28      233.36     46.92 o 
  10   1  12       11.62       67.68     43.29 o 
 -16   2  12        3.95       27.70     63.39 o 
 -15   2  12      167.64      123.52     51.16 o 
 -14   2  12     2837.47     2768.51    103.35 o 
 -13   2  12      215.48      213.13     41.60 o 
 -12   2  12        6.94       31.44     27.59 o 
 -11   2  12      322.33      287.12     47.88 o 
 -10   2  12     5714.77     5639.65    144.84 o 
  -9   2  12      107.92       89.69     21.41 o 
  -8   2  12       14.45        0.52     15.09 o 
  -7   2  12    12666.30    12636.33    202.59 o 
  -6   2  12     2613.34     2583.45     49.56 o 
  -5   2  12        9.59       10.23      8.54 o 
  -4   2  12     3673.73     3547.52    103.80 o 
  -3   2  12     8880.44     8443.76    140.48 o 
  -2   2  12      451.11      422.34     20.91 o 
  -1   2  12     6598.85     6597.90     81.38 o 
   0   2  12     8747.08     8492.46    105.51 o 
   1   2  12      547.12      505.22     28.42 o 
   2   2  12      268.89      260.59     19.65 o 
   3   2  12    10127.56     9888.55    128.77 o 
   4   2  12       44.99       37.39     16.13 o 
   5   2  12        3.29      -14.29     17.68 o 
   6   2  12     2654.86     2567.21     78.46 o 
   7   2  12     1896.73     2161.13     75.85 o 
   8   2  12      715.82      754.13     59.58 o 
   9   2  12      142.56       88.79     41.62 o 
  10   2  12     1728.88     1638.70    113.75 o 
 -16   3  12      444.37      451.91    142.17 o 
 -15   3  12      203.09      194.19     72.82 o 
 -14   3  12      129.38      179.61     44.87 o 
 -13   3  12       81.53       87.26     34.43 o 
 -12   3  12     3218.26     3092.06     99.66 o 
 -11   3  12      590.41      645.69     46.98 o 
 -10   3  12      112.13      105.50     25.30 o 
  -9   3  12      436.37      415.12     31.08 o 
  -8   3  12      272.82      256.92     28.48 o 
  -7   3  12     1210.27     1189.57     41.33 o 
  -6   3  12      102.49       78.90     15.16 o 
  -5   3  12     1494.93     1427.49     43.88 o 
  -4   3  12       22.55        6.60     11.84 o 
  -3   3  12      296.69      281.56     25.39 o 
  -2   3  12     1757.44     1731.75     40.55 o 
  -1   3  12        9.24       -7.48      8.85 o 
   0   3  12      293.98      289.94     23.44 o 
   1   3  12     1290.88     1213.02     33.37 o 
   2   3  12      211.57      212.76     19.50 o 
   3   3  12       53.06       49.54     15.80 o 
   4   3  12      374.03      337.29     26.79 o 
   5   3  12     1928.05     1901.03     64.10 o 
   6   3  12       17.45       -6.79     24.40 o 
   7   3  12      403.33      355.71     42.24 o 
   8   3  12      989.55     1013.26     65.67 o 
   9   3  12      278.38      257.09     66.83 o 
  10   3  12        6.49      -45.96     45.96 o 
 -15   4  12      117.31      165.38     66.54 o 
 -14   4  12      674.56      942.44    184.89 o 
 -13   4  12        9.42       40.53     39.34 o 
 -12   4  12       64.31        3.76     27.00 o 
 -11   4  12      415.02      442.84     58.90 o 
 -10   4  12      233.40      239.56     29.48 o 
  -9   4  12        6.20      -10.23     18.34 o 
  -8   4  12       75.24       73.97     18.88 o 
  -7   4  12     2315.12     2216.70     57.37 o 
  -6   4  12      562.52      461.63     24.11 o 
  -5   4  12      433.33      422.42     31.30 o 
  -4   4  12     2290.17     2193.98     56.45 o 
  -3   4  12       55.12       76.82     15.23 o 
  -2   4  12      178.53      156.74     17.83 o 
  -1   4  12      285.59      253.49     21.53 o 
   0   4  12     3454.27     3314.58     60.70 o 
   1   4  12      263.50      260.21     20.10 o 
   2   4  12       12.62       -1.65     13.25 o 
   3   4  12      130.77      135.14     25.74 o 
   4   4  12      318.28      282.13     26.10 o 
   5   4  12        9.59       18.91     23.86 o 
   6   4  12        4.86        4.13     23.35 o 
   7   4  12      118.59      125.61     36.70 o 
   8   4  12        1.58      -11.02     35.56 o 
   9   4  12       42.82       95.34     49.06 o 
  10   4  12       28.76       -1.53     51.08 o 
 -15   5  12       49.18       69.75     61.65 o 
 -14   5  12        0.20       23.54     53.51 o 
 -13   5  12       93.75      129.25     54.83 o 
 -12   5  12      424.40      411.68     54.04 o 
 -11   5  12      638.30      594.80     55.30 o 
 -10   5  12       77.12       88.84     27.41 o 
  -9   5  12     1934.17     1965.78     68.11 o 
  -8   5  12      108.37       99.91     20.99 o 
  -7   5  12      507.60      501.16     28.55 o 
  -6   5  12      880.70      816.09     47.98 o 
  -5   5  12     4663.94     4368.25    102.53 o 
  -4   5  12      374.14      327.55     28.68 o 
  -3   5  12      112.52      124.39     17.75 o 
  -2   5  12     2232.64     2198.86     42.43 o 
  -1   5  12        0.42       -9.99      9.99 o 
   0   5  12       52.77       71.12     13.00 o 
   1   5  12       42.15       48.24     12.40 o 
   2   5  12     1079.61     1093.55     31.17 o 
   3   5  12      419.79      432.28     23.78 o 
   4   5  12      224.74      201.09     25.34 o 
   5   5  12      475.35      436.82     31.02 o 
   6   5  12       18.82       11.47     24.04 o 
   7   5  12      135.64      124.16     41.20 o 
   8   5  12      243.92      263.24     55.42 o 
   9   5  12        5.13       19.62     45.66 o 
  10   5  12       33.35       80.83     50.60 o 
 -15   6  12      220.27      163.39     68.09 o 
 -14   6  12       38.60       40.66     53.21 o 
 -13   6  12      218.95      180.98     57.97 o 
 -12   6  12       95.21      126.19     51.23 o 
 -11   6  12      220.95       75.59     46.47 o 
 -10   6  12        6.92       -6.66     26.72 o 
  -9   6  12      443.67      428.08     42.50 o 
  -8   6  12      713.81      700.69     42.50 o 
  -7   6  12       11.81        6.93     13.24 o 
  -6   6  12      626.36      618.17     32.91 o 
  -5   6  12      149.47      136.49     24.28 o 
  -4   6  12      177.16      160.68     21.67 o 
  -3   6  12      159.53      199.72     18.41 o 
  -2   6  12       43.74       32.97     13.40 o 
  -1   6  12       14.80       17.87     12.82 o 
   0   6  12      121.52      105.71     14.21 o 
   1   6  12      555.71      532.37     26.53 o 
   2   6  12      278.52      264.25     21.04 o 
   3   6  12        7.21        4.37     17.79 o 
   4   6  12      132.05      108.32     21.37 o 
   5   6  12      257.63      235.36     33.18 o 
   6   6  12       23.20      -19.68     26.65 o 
   7   6  12        3.51       -7.60     29.58 o 
   8   6  12       57.09       45.37     53.62 o 
   9   6  12       92.81       73.95     49.91 o 
 -14   7  12      141.75       86.37     62.09 o 
 -13   7  12      574.65      635.63     82.55 o 
 -12   7  12       27.82       -6.90     41.54 o 
 -11   7  12      755.66      697.13     76.50 o 
 -10   7  12      276.81      273.69     52.89 o 
  -9   7  12      221.48      239.13     29.69 o 
  -8   7  12      363.61      383.82     33.99 o 
  -7   7  12      106.16       66.91     18.72 o 
  -6   7  12      806.11      827.17     32.51 o 
  -5   7  12      620.15      606.16     32.40 o 
  -4   7  12      473.29      476.58     26.60 o 
  -3   7  12      597.02      566.16     34.56 o 
  -2   7  12     2056.35     2116.10     52.95 o 
  -1   7  12      735.30      729.29     30.32 o 
   0   7  12     1041.27      982.39     32.89 o 
   1   7  12      839.32      802.58     29.01 o 
   2   7  12      799.80      829.66     32.70 o 
   3   7  12       93.82       93.12     34.21 o 
   4   7  12      212.90      218.33     48.50 o 
   5   7  12       47.97       34.13     28.38 o 
   6   7  12     1165.02     1137.07     59.44 o 
   7   7  12      626.16      710.38     53.43 o 
   8   7  12      188.53      168.31     41.68 o 
   9   7  12       75.80       80.04     40.43 o 
 -14   8  12      212.26      263.10    104.05 o 
 -13   8  12      406.73      461.87     76.32 o 
 -12   8  12       10.60       47.62     45.43 o 
 -11   8  12     1048.38     1135.14     62.75 o 
 -10   8  12      317.45      338.10     47.83 o 
  -9   8  12      283.65      236.79     35.27 o 
  -8   8  12      635.37      547.25     45.56 o 
  -7   8  12      907.21      978.97     62.80 o 
  -6   8  12      431.16      395.70     28.41 o 
  -5   8  12       39.83       27.71     24.98 o 
  -4   8  12     2235.15     2037.42     73.73 o 
  -3   8  12      727.04      674.80     32.32 o 
  -2   8  12      269.33      216.81     32.47 o 
  -1   8  12      167.49      158.42     18.23 o 
   0   8  12      670.11      640.54     29.39 o 
   1   8  12      404.61      420.03     32.30 o 
   2   8  12      668.68      676.59     65.95 o 
   3   8  12       68.70       92.26     34.05 o 
   4   8  12      352.00      335.97     37.65 o 
   5   8  12       44.51       67.36     31.24 o 
   6   8  12       37.79       41.50     35.44 o 
   7   8  12      168.44      137.21     39.26 o 
   8   8  12       44.64       39.08     38.12 o 
 -13   9  12      707.62      601.85     84.34 o 
 -12   9  12      999.65     1009.85     88.13 o 
 -11   9  12      197.47      208.03     41.09 o 
 -10   9  12      360.16      356.24     43.69 o 
  -9   9  12     1004.53      984.62     57.42 o 
  -8   9  12     2482.38     2732.12     90.12 o 
  -7   9  12      518.90      508.14    103.67 o 
  -6   9  12     1325.81     1280.06     55.04 o 
  -5   9  12     1340.54     1298.29     51.59 o 
  -4   9  12     1343.37     1365.14     50.58 o 
  -3   9  12     2610.80     2606.88     73.01 o 
  -2   9  12     1096.60     1082.54     74.29 o 
  -1   9  12     1616.56     1775.13     61.75 o 
   0   9  12      459.47      501.69     70.14 o 
   1   9  12     2266.81     2338.25     80.56 o 
   2   9  12      281.01      260.27     49.08 o 
   3   9  12       66.68      101.88     29.24 o 
   4   9  12      865.45      797.92     50.92 o 
   5   9  12     1109.00     1301.62     63.83 o 
   6   9  12      335.86      350.96     45.01 o 
   7   9  12      117.05       99.06     39.92 o 
   8   9  12      983.58     1067.95     66.11 o 
 -12  10  12      118.31       90.52     42.23 o 
 -11  10  12      424.75      412.59     50.40 o 
 -10  10  12      783.98      827.27     59.57 o 
  -9  10  12      405.31      425.48     45.75 o 
  -8  10  12      274.62      321.60     42.37 o 
  -7  10  12      661.44      718.26     47.93 o 
  -6  10  12     3069.06     3285.40     96.80 o 
  -5  10  12       84.66       77.77     24.35 o 
  -4  10  12     1261.80     1414.30    135.38 o 
  -3  10  12     3396.69     3428.58    134.51 o 
  -2  10  12      271.95      310.60     35.54 o 
  -1  10  12     3437.62     3685.20    120.10 o 
   0  10  12     1391.33     1501.88     73.48 o 
   1  10  12     1408.66     1531.59     77.05 o 
   2  10  12      772.66      894.90    111.96 o 
   3  10  12     2163.30     2534.93     95.39 o 
   4  10  12      193.52      159.11     41.78 o 
   5  10  12       52.07       92.06     40.07 o 
   6  10  12      380.44      419.04     57.06 o 
   7  10  12      211.04      184.44     52.88 o 
 -12  11  12       62.12       57.58     41.83 o 
 -11  11  12      150.06       97.30     41.99 o 
 -10  11  12       60.08       36.73     36.31 o 
  -9  11  12      315.91      358.59     54.65 o 
  -8  11  12      193.41      172.05     36.54 o 
  -7  11  12        0.46      -25.14     25.14 o 
  -6  11  12      718.64      730.10     55.02 o 
  -5  11  12      116.85      135.64     58.70 o 
  -4  11  12      137.42      147.56     33.47 o 
  -3  11  12       15.83       48.65     52.72 o 
  -2  11  12      611.67      612.58     48.62 o 
  -1  11  12      266.99      314.50     47.44 o 
   0  11  12        3.69       10.96     31.09 o 
   1  11  12      102.75       66.68     36.88 o 
   2  11  12      681.72      666.94     60.14 o 
   3  11  12        5.66       15.27     55.02 o 
   4  11  12       86.95       49.79     42.91 o 
   5  11  12      531.55      589.03     60.24 o 
   6  11  12      499.56      439.16     59.27 o 
 -11  12  12      384.52      303.29    106.74 o 
 -10  12  12      135.87      150.59     42.72 o 
  -9  12  12       50.20       83.98     40.22 o 
  -8  12  12      204.02      250.99     63.17 o 
  -7  12  12      268.79      271.38     58.18 o 
  -6  12  12      488.17      435.29     50.43 o 
  -5  12  12       24.50       26.89     33.12 o 
  -4  12  12      800.73      819.81    148.85 o 
  -3  12  12      575.06      635.24     70.20 o 
  -2  12  12       54.34       44.85     33.38 o 
  -1  12  12      127.83      121.01     44.68 o 
   0  12  12      900.38      832.02     63.75 o 
   1  12  12       70.94       75.12     39.25 o 
   2  12  12      211.71      253.47     51.49 o 
   3  12  12       73.62      136.29     47.50 o 
   4  12  12      190.73      121.09     50.08 o 
   5  12  12       10.90       85.42     50.15 o 
  -9  13  12      607.06      632.26     66.53 o 
  -8  13  12      492.91      642.75    107.82 o 
  -7  13  12        6.57        1.37     37.61 o 
  -6  13  12      704.92      765.37     64.41 o 
  -5  13  12      842.05      998.86    220.89 o 
  -4  13  12        5.98       22.30     35.30 o 
  -3  13  12      524.79      508.59    113.61 o 
  -2  13  12      504.61      537.45     56.42 o 
  -1  13  12      440.66      390.29     52.89 o 
   0  13  12      180.54      199.09     46.18 o 
   1  13  12      584.48      612.35     62.84 o 
   2  13  12      229.67      254.85     53.91 o 
   3  13  12        0.11      -41.43     41.43 o 
   4  13  12      360.30      450.77     66.96 o 
  -7  14  12      108.87       63.80     46.52 o 
  -6  14  12      302.69      290.05     52.39 o 
  -5  14  12      119.07      120.15     68.26 o 
  -4  14  12       71.06      101.60     47.38 o 
  -3  14  12       79.61       90.68     43.55 o 
  -2  14  12        6.49        3.27     47.84 o 
  -1  14  12      409.38      478.31    112.48 o 
   0  14  12        8.45       86.67     43.56 o 
   1  14  12       22.68       22.92     45.01 o 
   2  14  12       94.86      152.57     53.91 o 
  -4  15  12        1.02       31.93     50.04 o 
  -3  15  12        5.06      -25.24     40.51 o 
  -2  15  12        8.42       36.27     44.19 o 
  -1  15  12       47.99      137.63     48.38 o 
 -16   1  13       20.84       45.98     51.67 o 
 -15   1  13       76.22       81.13     43.53 o 
 -14   1  13      296.14      315.28     48.22 o 
 -13   1  13       93.37      160.80     38.31 o 
 -12   1  13       40.96       82.63     30.87 o 
 -11   1  13       18.44       -2.32     24.22 o 
 -10   1  13      359.31      304.30     34.01 o 
  -9   1  13      115.96      123.65     24.13 o 
  -8   1  13      524.15      586.00     44.33 o 
  -7   1  13       18.54       25.80     15.30 o 
  -6   1  13        1.26       -6.89     12.18 o 
  -5   1  13     1835.19     1897.98     50.34 o 
  -4   1  13      320.54      296.39     17.54 o 
  -3   1  13     1001.30     1079.50     26.79 o 
  -2   1  13       58.37       37.44      9.13 o 
  -1   1  13      577.94      562.05     21.09 o 
   0   1  13       15.33        8.88     12.61 o 
   1   1  13     1914.39     1837.86     42.05 o 
   2   1  13       53.69       50.65     15.08 o 
   3   1  13       76.47       66.72     23.39 o 
   4   1  13      962.07      889.69     39.27 o 
   5   1  13      151.42      136.21     33.57 o 
   6   1  13      132.28      102.85     35.58 o 
   7   1  13      211.71      176.77     56.31 o 
   8   1  13      441.49      448.85     47.97 o 
   9   1  13       86.99       44.22     43.22 o 
  10   1  13      167.53      194.65     59.18 o 
 -16   2  13      598.80      639.43     97.23 o 
 -15   2  13       21.80       24.65     38.85 o 
 -14   2  13        2.97      -24.42     34.13 o 
 -13   2  13      772.62      735.64     57.56 o 
 -12   2  13      405.94      410.74     44.65 o 
 -11   2  13       44.99       55.14     27.93 o 
 -10   2  13      162.68      136.05     28.47 o 
  -9   2  13     1033.88     1042.56     69.51 o 
  -8   2  13       83.51       57.69     21.66 o 
  -7   2  13      664.59      642.48     40.98 o 
  -6   2  13      640.16      591.70     40.22 o 
  -5   2  13      919.83      859.08     24.33 o 
  -4   2  13      216.89      215.30     19.80 o 
  -3   2  13      706.25      695.22     40.66 o 
  -2   2  13     1030.43     1035.89     24.78 o 
  -1   2  13     1228.94     1175.63     34.20 o 
   0   2  13     1059.18     1048.90     35.55 o 
   1   2  13      492.73      448.98     25.14 o 
   2   2  13      991.32     1004.98     37.30 o 
   3   2  13       63.25       44.56     17.80 o 
   4   2  13     1993.54     1973.55     59.48 o 
   5   2  13       23.28       24.89     24.62 o 
   6   2  13       11.34       23.42     27.99 o 
   7   2  13      119.61       97.17     33.37 o 
   8   2  13       36.20      -27.07     36.46 o 
   9   2  13      200.04      109.00     45.12 o 
  10   2  13        4.21       57.98     51.89 o 
 -16   3  13      135.27      268.46    106.73 o 
 -15   3  13       85.79      115.41     64.86 o 
 -14   3  13      406.81      338.31     76.48 o 
 -13   3  13      842.74      865.53     61.00 o 
 -12   3  13      245.14      246.78     44.06 o 
 -11   3  13     1840.47     1645.12     96.76 o 
 -10   3  13     1719.95     1728.12     59.10 o 
  -9   3  13       81.04       51.89     20.49 o 
  -8   3  13     3291.72     3283.67     76.72 o 
  -7   3  13     1911.10     2032.09     54.44 o 
  -6   3  13      674.32      699.96     40.74 o 
  -5   3  13     2842.40     2762.47     65.52 o 
  -4   3  13     3153.36     3186.23     70.92 o 
  -3   3  13      126.70      113.40     20.17 o 
  -2   3  13       37.34       10.62     12.15 o 
  -1   3  13     5342.85     5401.77     82.90 o 
   0   3  13      187.45      143.95     18.35 o 
   1   3  13      751.85      730.32     42.18 o 
   2   3  13      164.51      155.18     18.80 o 
   3   3  13     1721.39     1692.95     45.48 o 
   4   3  13        5.91       -7.58     17.48 o 
   5   3  13      398.05      349.50     36.31 o 
   6   3  13      454.26      443.84     41.81 o 
   7   3  13      816.13      779.72     59.23 o 
   8   3  13      200.22      101.86     43.46 o 
   9   3  13      359.01      379.66     63.84 o 
  10   3  13      185.62      102.16     70.66 o 
 -15   4  13      271.18      185.20     71.82 o 
 -14   4  13       22.92        3.41     51.44 o 
 -13   4  13      160.07      175.36     45.78 o 
 -12   4  13     1338.18     1278.56     94.48 o 
 -11   4  13     1005.27     1006.84     95.07 o 
 -10   4  13     1300.42     1339.19     53.79 o 
  -9   4  13      180.66      161.71     24.60 o 
  -8   4  13     1004.31      962.34     42.26 o 
  -7   4  13        0.68      -10.40     14.44 o 
  -6   4  13     2389.63     2279.90     68.84 o 
  -5   4  13       43.59       52.03     20.57 o 
  -4   4  13     1078.39     1128.84     41.95 o 
  -3   4  13       29.67       14.39     14.46 o 
  -2   4  13      885.29      928.31     41.11 o 
  -1   4  13     2326.54     2446.30     57.67 o 
   0   4  13      825.00      848.06     30.51 o 
   1   4  13     1454.40     1538.44     39.94 o 
   2   4  13     1958.66     2018.90     47.81 o 
   3   4  13      287.04      258.85     23.24 o 
   4   4  13      490.26      490.42     37.26 o 
   5   4  13     2191.95     2227.62     72.91 o 
   6   4  13       11.16       20.00     27.30 o 
   7   4  13      135.17      139.51     41.27 o 
   8   4  13       45.34      -17.67     38.43 o 
   9   4  13      302.09      312.41     70.28 o 
 -15   5  13       67.32       53.31     62.40 o 
 -14   5  13      254.70      188.20     65.49 o 
 -13   5  13      620.33      886.06    104.95 o 
 -12   5  13       50.18        6.02     34.62 o 
 -11   5  13     1447.06     1406.03     93.08 o 
 -10   5  13      657.56      669.31     45.74 o 
  -9   5  13      140.65      146.20     24.65 o 
  -8   5  13      970.75     1076.26     43.76 o 
  -7   5  13     1919.71     2015.59     55.06 o 
  -6   5  13      847.57      772.93     48.18 o 
  -5   5  13      948.80     1090.08     48.11 o 
  -4   5  13      843.87      878.17     49.70 o 
  -3   5  13     1793.73     1822.74     49.30 o 
  -2   5  13      461.25      458.29     25.68 o 
  -1   5  13     2041.57     2075.75     49.85 o 
   0   5  13     1678.65     1653.09     42.09 o 
   1   5  13      387.66      331.09     25.40 o 
   2   5  13     1156.97     1146.49     37.22 o 
   3   5  13      670.57      707.09     37.18 o 
   4   5  13     1444.78     1396.54     51.70 o 
   5   5  13      105.52       54.34     29.86 o 
   6   5  13      925.15      872.67     58.90 o 
   7   5  13      430.25      410.66     58.64 o 
   8   5  13      145.30      194.92     53.27 o 
   9   5  13      870.67     1015.65     83.72 o 
 -15   6  13      222.54      155.52     67.89 o 
 -14   6  13       88.95      114.95     58.96 o 
 -13   6  13     1476.49     1570.72    111.64 o 
 -12   6  13      805.96      807.32     80.24 o 
 -11   6  13      808.39      838.15     78.18 o 
 -10   6  13      341.15      321.90     43.82 o 
  -9   6  13     3664.28     3912.22    118.70 o 
  -8   6  13      660.50      642.35     41.96 o 
  -7   6  13       60.09       59.60     17.77 o 
  -6   6  13     2838.79     2923.60     83.45 o 
  -5   6  13     2941.59     3014.69     88.07 o 
  -4   6  13      101.76       84.10     24.66 o 
  -3   6  13      757.63      772.12     26.25 o 
  -2   6  13     1948.46     2012.75     42.99 o 
  -1   6  13     1476.38     1541.89     44.33 o 
   0   6  13      674.80      709.58     28.03 o 
   1   6  13      647.80      685.15     26.10 o 
   2   6  13     1050.02     1099.96     36.42 o 
   3   6  13       52.10       46.59     16.23 o 
   4   6  13     3257.50     3434.35     79.19 o 
   5   6  13       80.13      100.10     27.64 o 
   6   6  13       67.98       42.34     40.65 o 
   7   6  13      249.13      146.64     64.48 o 
   8   6  13      321.73      368.80     61.60 o 
   9   6  13       18.86      -36.49     45.75 o 
 -14   7  13      295.43      359.42     89.12 o 
 -13   7  13       92.92       69.01     52.27 o 
 -12   7  13        7.66       12.59     68.02 o 
 -11   7  13      284.05      325.87     57.73 o 
 -10   7  13      150.08       89.19     59.24 o 
  -9   7  13       92.29       76.70     29.33 o 
  -8   7  13      218.70      133.84     21.41 o 
  -7   7  13      365.47      417.74     61.01 o 
  -6   7  13      473.81      462.70     41.27 o 
  -5   7  13       72.05       45.41     27.42 o 
  -4   7  13      193.56      195.46     21.54 o 
  -3   7  13     1003.54     1086.34     35.73 o 
  -2   7  13       15.31        9.91     14.34 o 
  -1   7  13     1386.41     1417.76     39.19 o 
   0   7  13     1136.15     1161.72     35.36 o 
   1   7  13      884.70      964.86     36.19 o 
   2   7  13      376.22      367.35     25.68 o 
   3   7  13      824.56      905.41     66.06 o 
   4   7  13      368.95      380.24     40.96 o 
   5   7  13        5.22       -4.04     27.34 o 
   6   7  13      237.97      156.20     45.58 o 
   7   7  13      143.86       49.12     47.07 o 
   8   7  13       24.47       56.76     67.07 o 
 -14   8  13        8.13       33.63     55.49 o 
 -13   8  13      241.23      268.79     65.56 o 
 -12   8  13      629.27      754.40     81.31 o 
 -11   8  13      324.04      277.98     57.18 o 
 -10   8  13      867.06     1021.37    145.28 o 
  -9   8  13      106.14       72.65     28.64 o 
  -8   8  13      784.21      861.01     47.36 o 
  -7   8  13      178.96      128.29     23.11 o 
  -6   8  13     1443.15     1430.60     63.66 o 
  -5   8  13      133.26      136.46     29.27 o 
  -4   8  13      568.47      547.73     50.56 o 
  -3   8  13      882.23      900.60     43.12 o 
  -2   8  13      218.75      238.30     26.26 o 
  -1   8  13      210.00      193.34     20.09 o 
   0   8  13       19.03      -12.21     16.03 o 
   1   8  13      551.39      567.84     36.57 o 
   2   8  13       60.32       30.01     24.96 o 
   3   8  13        0.03      -23.94     23.94 o 
   4   8  13      347.66      318.40     38.28 o 
   5   8  13     1081.78     1135.29     59.49 o 
   6   8  13       64.78       20.32     32.84 o 
   7   8  13      232.58      208.11     42.31 o 
   8   8  13      123.34      189.61     68.69 o 
 -13   9  13      587.90      514.37     79.91 o 
 -12   9  13       83.77       73.62     51.59 o 
 -11   9  13      431.45      510.93     94.46 o 
 -10   9  13      362.24      407.81     43.91 o 
  -9   9  13       83.12      102.52     31.39 o 
  -8   9  13     1793.70     1965.27     73.45 o 
  -7   9  13      318.76      399.31     35.94 o 
  -6   9  13      442.55      427.84     37.19 o 
  -5   9  13      955.55      945.20     42.37 o 
  -4   9  13     1001.91      965.20     62.89 o 
  -3   9  13       20.95        7.25     28.78 o 
  -2   9  13       19.74       -9.76     22.60 o 
  -1   9  13     2029.53     2254.13     89.29 o 
   0   9  13      549.85      540.97     39.41 o 
   1   9  13        7.96        8.84     28.76 o 
   2   9  13      574.30      664.31     43.79 o 
   3   9  13      365.04      349.49     38.29 o 
   4   9  13       64.99       93.84     33.16 o 
   5   9  13      483.21      551.25     48.01 o 
   6   9  13      121.56      113.22     38.07 o 
   7   9  13       41.95       38.75     38.19 o 
 -12  10  13        2.69       -5.94     47.11 o 
 -11  10  13      162.59      175.51     78.10 o 
 -10  10  13       28.22       42.61     33.20 o 
  -9  10  13        9.60       39.16     30.76 o 
  -8  10  13        1.34       11.94     27.76 o 
  -7  10  13       13.48       30.69     25.40 o 
  -6  10  13       15.96       12.34     23.55 o 
  -5  10  13      279.18      260.45     29.68 o 
  -4  10  13        5.87       32.78     22.52 o 
  -3  10  13      204.80      199.80     30.43 o 
  -2  10  13       55.96       56.80     34.21 o 
  -1  10  13      181.58      207.96     41.22 o 
   0  10  13      295.82      314.61     43.06 o 
   1  10  13       14.55       44.27     30.65 o 
   2  10  13       18.60       75.40     33.21 o 
   3  10  13        2.14        4.78     34.61 o 
   4  10  13      151.15      113.32     39.04 o 
   5  10  13        8.01      -37.92     37.92 o 
   6  10  13      310.76      306.86     58.20 o 
 -11  11  13       21.26       33.81     37.73 o 
 -10  11  13      105.85       51.05     36.37 o 
  -9  11  13       75.56      100.35     36.21 o 
  -8  11  13        0.60       29.65     31.06 o 
  -7  11  13        1.89       11.59     27.56 o 
  -6  11  13        0.71        8.14     38.19 o 
  -5  11  13      314.23      322.14     40.04 o 
  -4  11  13      179.17      215.79     89.72 o 
  -3  11  13       11.86       27.03     27.70 o 
  -2  11  13        2.12       -2.55     26.59 o 
  -1  11  13      194.84      204.80     69.45 o 
   0  11  13       39.51       73.27     36.19 o 
   1  11  13      274.52      246.91     44.84 o 
   2  11  13       66.01       57.71     37.84 o 
   3  11  13      117.65       95.50     45.63 o 
   4  11  13        5.72      -13.65     36.55 o 
   5  11  13        8.93       33.68     67.15 o 
 -10  12  13       99.40       98.57     39.98 o 
  -9  12  13      604.21      691.74     64.11 o 
  -8  12  13      112.11      109.06     41.86 o 
  -7  12  13        4.92      -31.06     34.08 o 
  -6  12  13      196.60      200.87     76.64 o 
  -5  12  13      166.91      239.27     41.65 o 
  -4  12  13       43.61       63.54     33.72 o 
  -3  12  13      402.84      395.95     45.54 o 
  -2  12  13       98.74      105.79     39.46 o 
  -1  12  13       95.22      181.36     76.84 o 
   0  12  13       80.66      102.12     38.64 o 
   1  12  13       10.60        4.08     37.08 o 
   2  12  13      310.69      332.81     54.58 o 
   3  12  13       77.87      126.04     48.61 o 
   4  12  13       34.20       25.98     45.80 o 
  -9  13  13       30.60       21.72     43.70 o 
  -8  13  13        9.95        8.81     40.31 o 
  -7  13  13      522.29      624.21     61.81 o 
  -6  13  13      113.21       87.01     42.53 o 
  -5  13  13       35.11       -1.03     37.39 o 
  -4  13  13      636.76      742.30    150.00 o 
  -3  13  13      333.33      337.85     70.69 o 
  -2  13  13      121.57      109.59     40.27 o 
  -1  13  13      292.41      287.81     49.55 o 
   0  13  13      490.45      584.18     92.96 o 
   1  13  13        0.64      -38.06     38.06 o 
   2  13  13      192.05      111.18     49.78 o 
   3  13  13      450.97      414.28     63.22 o 
  -7  14  13      158.47      136.82     48.44 o 
  -6  14  13      347.61      257.84     51.48 o 
  -5  14  13      628.02      661.25     63.30 o 
  -4  14  13        3.71       22.13     40.40 o 
  -3  14  13      173.80      200.82     89.93 o 
  -2  14  13      508.42      631.13     64.51 o 
  -1  14  13      112.58      203.52     50.23 o 
   0  14  13      112.36      161.32     49.58 o 
   1  14  13      359.21      427.69     61.89 o 
 -16   0  14      337.51      261.63     77.29 o 
 -15   0  14      298.42      178.65     86.66 o 
 -14   0  14     3246.53     3034.94    154.11 o 
 -13   0  14      398.10      348.40     73.98 o 
 -12   0  14     1207.45     1176.55     90.05 o 
 -11   0  14     1674.25     1616.31     98.32 o 
 -10   0  14     9867.71    10491.55    295.58 o 
  -9   0  14     1140.61     1157.24    110.23 o 
  -8   0  14      136.21      104.56     33.26 o 
  -7   0  14    21820.83    21969.15    524.94 o 
  -6   0  14     4138.35     4166.59    133.49 o 
  -5   0  14       33.53       11.14     22.06 o 
  -4   0  14     2841.85     2600.56     93.60 o 
  -3   0  14    12762.26    12513.71    313.45 o 
  -2   0  14      244.81      261.13     62.26 o 
  -1   0  14     1638.91     1649.36     77.14 o 
   0   0  14     9642.35     9463.84    211.07 o 
   1   0  14     2550.84     2418.56     85.22 o 
   2   0  14      257.66      251.30     36.38 o 
   3   0  14     5488.16     5624.76    154.79 o 
   4   0  14     2661.44     2711.95    104.24 o 
   5   0  14       40.32       -4.97     41.26 o 
   6   0  14     3885.56     3666.89    414.47 o 
   7   0  14     1554.13     1579.71    114.92 o 
   8   0  14        5.91       21.71     57.52 o 
   9   0  14      447.32      485.07    125.23 o 
 -16   1  14      539.70      575.34     68.00 o 
 -15   1  14     1612.95     1621.67    114.39 o 
 -14   1  14       14.72       23.99     35.37 o 
 -13   1  14      181.22      188.34     39.79 o 
 -12   1  14     3830.22     4262.70    120.28 o 
 -11   1  14       56.01       36.28     26.82 o 
 -10   1  14      198.23      115.33     39.73 o 
  -9   1  14     1410.91     1498.77     58.55 o 
  -8   1  14      613.51      566.40     72.14 o 
  -7   1  14      146.47       92.00     20.56 o 
  -6   1  14      492.81      498.65     45.60 o 
  -5   1  14     7789.26     7795.74    149.37 o 
  -4   1  14      188.83      145.28     33.00 o 
  -3   1  14     1042.44     1081.09     35.28 o 
  -2   1  14     6275.83     6169.68     99.67 o 
  -1   1  14      801.08      716.54     31.33 o 
   0   1  14        2.80       -6.86     13.60 o 
   1   1  14     3258.62     3199.99     65.13 o 
   2   1  14      837.89      817.29     34.61 o 
   3   1  14       54.79       66.93     21.85 o 
   4   1  14      713.22      679.06     40.44 o 
   5   1  14     2292.64     2239.42     85.06 o 
   6   1  14       96.08       92.65     37.02 o 
   7   1  14       72.12       36.66     37.51 o 
   8   1  14     1082.75     1211.48     77.85 o 
   9   1  14      302.89      336.83     55.38 o 
 -16   2  14      104.89      139.77     73.06 o 
 -15   2  14       22.74       50.85     41.83 o 
 -14   2  14      714.92      869.66     86.33 o 
 -13   2  14       11.25        4.12     31.73 o 
 -12   2  14       73.89       86.37     33.00 o 
 -11   2  14      229.11      223.78     35.24 o 
 -10   2  14     1638.39     1642.53    119.58 o 
  -9   2  14       22.54       21.83     20.51 o 
  -8   2  14     1439.99     1444.98     54.16 o 
  -7   2  14     2927.51     3000.35     77.71 o 
  -6   2  14        4.29       -8.55     13.57 o 
  -5   2  14      163.70      136.42     16.56 o 
  -4   2  14     3854.21     3959.61     68.12 o 
  -3   2  14      303.47      297.66     16.64 o 
  -2   2  14       15.79       16.15     11.89 o 
  -1   2  14       29.37       25.39     14.08 o 
   0   2  14     2496.74     2439.25     57.42 o 
   1   2  14      432.10      408.11     25.44 o 
   2   2  14      672.51      693.70     33.79 o 
   3   2  14      329.34      306.84     27.75 o 
   4   2  14      258.50      276.52     30.87 o 
   5   2  14      172.99      117.04     35.35 o 
   6   2  14       26.59       12.44     36.87 o 
   7   2  14      424.03      426.87     46.68 o 
   8   2  14       24.22       70.27     40.84 o 
   9   2  14       15.58       57.37     46.16 o 
 -15   3  14      176.34      156.31     65.77 o 
 -14   3  14       18.88       12.07     36.14 o 
 -13   3  14       16.30       37.30     32.44 o 
 -12   3  14      801.62      750.66     54.54 o 
 -11   3  14      303.78      209.26     44.17 o 
 -10   3  14      215.77      212.05     32.12 o 
  -9   3  14     1032.57     1057.35     50.65 o 
  -8   3  14      143.84      150.18     24.36 o 
  -7   3  14     1192.18     1167.75     40.96 o 
  -6   3  14      636.82      641.86     37.71 o 
  -5   3  14     4337.40     4260.01    100.21 o 
  -4   3  14       26.34       -6.03     16.58 o 
  -3   3  14       16.33        5.82     15.14 o 
  -2   3  14     4965.21     4943.71     85.04 o 
  -1   3  14        4.78       17.25     13.96 o 
   0   3  14      116.55      104.83     18.27 o 
   1   3  14     1153.89     1126.66     38.48 o 
   2   3  14     1303.56     1341.98     43.52 o 
   3   3  14      633.66      613.74     48.04 o 
   4   3  14       27.98      -20.05     23.67 o 
   5   3  14     1584.48     1762.97     66.29 o 
   6   3  14      127.39      100.47     33.58 o 
   7   3  14       59.32       32.53     49.95 o 
   8   3  14      221.55      230.00     74.84 o 
   9   3  14      298.30      142.02     48.86 o 
 -15   4  14       13.95      -36.31     52.46 o 
 -14   4  14      620.15      723.56     74.06 o 
 -13   4  14        2.45       -6.06     38.32 o 
 -12   4  14        2.33      -27.62     27.62 o 
 -11   4  14       13.53       39.33     27.49 o 
 -10   4  14      691.41      684.26     45.58 o 
  -9   4  14      293.14      270.21     31.55 o 
  -8   4  14       98.33       89.42     20.82 o 
  -7   4  14     2040.24     1965.99     53.91 o 
  -6   4  14       70.45      101.18     24.04 o 
  -5   4  14        9.73       -5.15     18.11 o 
  -4   4  14      217.17      176.57     25.92 o 
  -3   4  14      740.37      679.55     41.09 o 
  -2   4  14       86.50      124.48     23.38 o 
  -1   4  14     1084.15     1046.27     35.37 o 
   0   4  14      936.48      949.69     57.23 o 
   1   4  14       17.97       10.44     14.26 o 
   2   4  14      156.34      183.83     22.68 o 
   3   4  14      538.54      519.51     32.78 o 
   4   4  14        5.07        0.84     21.73 o 
   5   4  14       11.57      -25.67     25.67 o 
   6   4  14      463.03      413.56     48.62 o 
   7   4  14        2.94       -8.26     37.45 o 
   8   4  14      277.66      259.67     51.20 o 
   9   4  14       19.06      -18.73     67.48 o 
 -15   5  14      148.31      191.39    120.00 o 
 -14   5  14        2.36       33.13     53.92 o 
 -13   5  14        1.65       32.76     40.90 o 
 -12   5  14     1067.58     1096.01     74.64 o 
 -11   5  14      902.19      889.80     63.89 o 
 -10   5  14       32.61      -14.23     23.73 o 
  -9   5  14      637.85      671.31     38.77 o 
  -8   5  14       98.30      104.30     21.50 o 
  -7   5  14      846.59      839.47     35.19 o 
  -6   5  14        6.67       26.08     20.67 o 
  -5   5  14       45.29       48.06     27.84 o 
  -4   5  14     1322.82     1290.25     45.96 o 
  -3   5  14       32.36       24.62     15.82 o 
  -2   5  14      228.35      212.07     21.26 o 
  -1   5  14      317.81      311.32     24.06 o 
   0   5  14        9.05       13.52     14.64 o 
   1   5  14      176.05      152.98     19.59 o 
   2   5  14      224.17      202.12     22.19 o 
   3   5  14        4.34       20.26     21.07 o 
   4   5  14      324.47      250.57     31.63 o 
   5   5  14        0.22      -25.20     29.93 o 
   6   5  14      378.10      372.84     77.89 o 
   7   5  14      200.89      110.32     50.22 o 
   8   5  14      172.11      148.48     53.38 o 
 -14   6  14       54.16       55.77     55.31 o 
 -13   6  14       61.47      117.96    108.52 o 
 -12   6  14       14.66       43.72     44.32 o 
 -11   6  14      150.06      161.61     40.11 o 
 -10   6  14      180.90      133.24     36.42 o 
  -9   6  14       55.90       19.10     26.87 o 
  -8   6  14      766.05      791.85     73.52 o 
  -7   6  14       16.39       25.59     16.46 o 
  -6   6  14      319.93      279.07     32.55 o 
  -5   6  14      901.76     1000.00     49.96 o 
  -4   6  14      173.32      116.27     26.11 o 
  -3   6  14        1.13        8.62     15.44 o 
  -2   6  14      224.81      184.40     21.79 o 
  -1   6  14       28.38       33.68     17.33 o 
   0   6  14      198.18      203.81     22.34 o 
   1   6  14      111.16      134.09     21.46 o 
   2   6  14      310.65      311.15     29.06 o 
   3   6  14      151.44      133.48     26.21 o 
   4   6  14       75.86       82.04     28.87 o 
   5   6  14       51.91       34.30     38.22 o 
   6   6  14        0.35        5.54     40.29 o 
   7   6  14        1.34      -42.63     42.63 o 
   8   6  14       55.47       71.90     52.14 o 
 -14   7  14      108.19       84.83     57.09 o 
 -13   7  14      925.27      861.42     89.89 o 
 -12   7  14       15.31      -22.74     42.16 o 
 -11   7  14       25.49       86.39     43.76 o 
 -10   7  14       45.63       48.04     33.56 o 
  -9   7  14      209.35      146.87     69.22 o 
  -8   7  14      116.23      133.41     30.12 o 
  -7   7  14      307.02      253.20     51.05 o 
  -6   7  14        9.85       -4.88     30.85 o 
  -5   7  14      344.10      357.75     35.86 o 
  -4   7  14       21.84       10.61     20.05 o 
  -3   7  14     1011.81     1058.17     42.05 o 
  -2   7  14       19.65       -4.32     13.14 o 
  -1   7  14      776.16      744.74     32.94 o 
   0   7  14     1694.96     1652.68     42.69 o 
   1   7  14      228.54      186.89     38.85 o 
   2   7  14       17.71       17.73     17.83 o 
   3   7  14      152.28      164.72     28.35 o 
   4   7  14      425.13      490.59     90.55 o 
   5   7  14       57.04       15.88     41.11 o 
   6   7  14       54.52      -34.46     51.61 o 
   7   7  14       53.57       89.96     50.09 o 
   8   7  14      290.59      153.26     54.98 o 
 -13   8  14      387.15      338.82    132.05 o 
 -12   8  14        1.35       16.24     47.58 o 
 -11   8  14      124.44       73.75     45.14 o 
 -10   8  14      871.35      794.37     72.00 o 
  -9   8  14      292.90      181.15     43.82 o 
  -8   8  14      399.88      311.40     56.77 o 
  -7   8  14      600.85      573.32     45.77 o 
  -6   8  14     1735.80     1650.68    127.66 o 
  -5   8  14      452.87      335.31     76.48 o 
  -4   8  14      954.15      992.08     59.63 o 
  -3   8  14     1089.56     1123.53     48.37 o 
  -2   8  14      304.51      257.97     38.97 o 
  -1   8  14     1084.18     1212.94     42.40 o 
   0   8  14      615.65      618.28     44.77 o 
   1   8  14     1779.11     1826.49     61.64 o 
   2   8  14      226.93      320.33     40.08 o 
   3   8  14     1299.32     1480.48     61.28 o 
   4   8  14      606.14      644.62     46.69 o 
   5   8  14        3.69        4.92     30.56 o 
   6   8  14      779.45      913.14     75.07 o 
   7   8  14      179.05      192.37     54.85 o 
 -13   9  14      374.60      436.78     75.86 o 
 -12   9  14       15.60       -9.99     45.05 o 
 -11   9  14      448.34      420.06     63.30 o 
 -10   9  14      259.88      323.84     54.70 o 
  -9   9  14      252.03      190.72     46.25 o 
  -8   9  14      498.06      493.49     52.64 o 
  -7   9  14       27.62       25.91     23.15 o 
  -6   9  14     1070.12     1116.65     51.67 o 
  -5   9  14      425.69      453.08     84.61 o 
  -4   9  14      236.43      236.79     83.36 o 
  -3   9  14      808.44      841.31     58.87 o 
  -2   9  14      900.47     1081.51     50.28 o 
  -1   9  14       39.89       35.12     23.14 o 
   0   9  14      559.27      539.78     40.80 o 
   1   9  14      604.09      679.66     42.58 o 
   2   9  14      141.10      174.21     32.01 o 
   3   9  14      243.46      282.30     38.12 o 
   4   9  14       82.51       85.55     51.42 o 
   5   9  14      704.03      752.52     74.18 o 
   6   9  14      219.28      181.50     52.02 o 
 -12  10  14      120.73       41.48     49.76 o 
 -11  10  14      557.86      560.79     71.23 o 
 -10  10  14      385.90      395.79    102.87 o 
  -9  10  14        5.17       -0.52     29.96 o 
  -8  10  14     1401.94     1454.12     65.13 o 
  -7  10  14      287.69      304.72     35.29 o 
  -6  10  14      310.06      257.03     31.27 o 
  -5  10  14      574.69      627.39     37.78 o 
  -4  10  14     2065.71     1981.59     78.87 o 
  -3  10  14       49.15       75.68     25.44 o 
  -2  10  14      392.46      435.94     39.20 o 
  -1  10  14      252.55      231.80     35.58 o 
   0  10  14      771.65      852.76     58.01 o 
   1  10  14        1.85      -12.26     29.14 o 
   2  10  14      199.09      258.14     41.62 o 
   3  10  14       33.35       26.01     35.23 o 
   4  10  14      217.59      179.50     64.99 o 
   5  10  14       79.66       39.29     52.18 o 
   6  10  14        8.31       28.87     42.63 o 
 -11  11  14      544.52      565.96     74.72 o 
 -10  11  14        2.81       57.06     44.95 o 
  -9  11  14      674.18      775.94     54.92 o 
  -8  11  14      949.46     1044.91     78.38 o 
  -7  11  14        4.30      -23.99     27.17 o 
  -6  11  14      588.28      733.56     52.48 o 
  -5  11  14     1352.76     1448.43     69.28 o 
  -4  11  14      217.26      165.64     32.68 o 
  -3  11  14      659.22      719.72     50.88 o 
  -2  11  14      558.17      530.69     46.39 o 
  -1  11  14      690.86      798.20     73.77 o 
   0  11  14      296.63      347.42     57.13 o 
   1  11  14      672.75      677.89    164.60 o 
   2  11  14      119.87       80.16     56.37 o 
   3  11  14       35.31       31.67     54.39 o 
   4  11  14      438.36      446.45     57.75 o 
   5  11  14      435.89      561.82     61.08 o 
 -10  12  14      215.94      192.21     43.09 o 
  -9  12  14        2.91        0.98     38.17 o 
  -8  12  14       39.74       42.31     39.64 o 
  -7  12  14      623.01      800.68     84.93 o 
  -6  12  14      571.35      590.36     53.19 o 
  -5  12  14       27.63       37.68     33.41 o 
  -4  12  14      196.99      224.89     59.29 o 
  -3  12  14     1046.05     1179.89     68.77 o 
  -2  12  14        3.86       16.20     33.96 o 
  -1  12  14      438.24      534.75    119.88 o 
   0  12  14      358.27      288.61     52.20 o 
   1  12  14      550.64      602.96     61.06 o 
   2  12  14      146.02      122.06     54.94 o 
   3  12  14      465.44      493.67     63.83 o 
  -8  13  14      312.52      349.63     52.83 o 
  -7  13  14      209.16      196.06     46.58 o 
  -6  13  14      443.96      502.80     73.17 o 
  -5  13  14       31.86       67.88     38.56 o 
  -4  13  14        5.41        0.91     41.20 o 
  -3  13  14      175.61      193.98     44.67 o 
  -2  13  14      223.49      287.33     81.90 o 
  -1  13  14      100.44       74.62     42.54 o 
   0  13  14       46.98       38.25     41.48 o 
   1  13  14      142.21      185.01     50.87 o 
   2  13  14       50.68       12.70     72.13 o 
  -6  14  14      357.46      341.57     54.00 o 
  -5  14  14        1.66       10.37     53.23 o 
  -4  14  14      233.21      228.89     49.06 o 
  -3  14  14       53.98       40.19     45.61 o 
  -2  14  14        0.10       29.76     41.87 o 
  -1  14  14      125.73      192.53     86.40 o 
 -15   1  15       17.78       -5.62     39.62 o 
 -14   1  15      381.04      304.57     48.79 o 
 -13   1  15       41.64       46.47     34.51 o 
 -12   1  15      273.95      279.35     40.94 o 
 -11   1  15      363.68      335.22     45.29 o 
 -10   1  15     1166.22     1209.46     73.73 o 
  -9   1  15      852.46      766.79     44.48 o 
  -8   1  15      452.60      426.49     33.67 o 
  -7   1  15      677.07      685.83     37.92 o 
  -6   1  15      177.96      109.48     20.49 o 
  -5   1  15     3276.55     3177.88     78.50 o 
  -4   1  15       93.45       71.51     32.70 o 
  -3   1  15       13.56        6.66     15.28 o 
  -2   1  15      530.26      547.27     37.64 o 
  -1   1  15     2079.25     2138.79     70.39 o 
   0   1  15      209.23      224.16     23.57 o 
   1   1  15      315.82      316.42     27.79 o 
   2   1  15      460.95      415.57     32.33 o 
   3   1  15      172.42      175.37     27.58 o 
   4   1  15      395.34      411.98     36.96 o 
   5   1  15       32.48       25.17     32.93 o 
   6   1  15      166.38      154.90     53.64 o 
   7   1  15       15.35        2.48     38.08 o 
   8   1  15      257.20      264.27     65.39 o 
   9   1  15       12.03       29.64     68.04 o 
 -15   2  15        8.85       14.45     39.32 o 
 -14   2  15       22.62      -12.64     35.63 o 
 -13   2  15      317.94      341.34     94.57 o 
 -12   2  15      340.91      289.59     41.25 o 
 -11   2  15       15.01      -24.59     25.57 o 
 -10   2  15      602.98      606.19     60.00 o 
  -9   2  15      115.35      144.81     27.45 o 
  -8   2  15        5.88       -9.86     18.84 o 
  -7   2  15      604.08      556.52     34.30 o 
  -6   2  15      799.64      772.14     37.26 o 
  -5   2  15       43.62       29.74     16.23 o 
  -4   2  15       22.80       -6.57     14.10 o 
  -3   2  15      698.50      661.77     58.19 o 
  -2   2  15      208.54      213.27     28.34 o 
  -1   2  15      222.32      248.22     25.12 o 
   0   2  15        0.65        0.88     17.14 o 
   1   2  15      570.64      583.65     33.64 o 
   2   2  15       73.16       57.94     21.73 o 
   3   2  15        4.11      -12.31     21.06 o 
   4   2  15       13.18       21.16     26.38 o 
   5   2  15      155.50      259.34     43.10 o 
   6   2  15       38.88       27.86     41.60 o 
   7   2  15        7.86       30.25     38.49 o 
   8   2  15        4.75       49.48     41.07 o 
   9   2  15       26.68      121.12     56.67 o 
 -15   3  15      190.98      156.40     67.73 o 
 -14   3  15      241.21      193.26     46.31 o 
 -13   3  15      552.36      496.77     51.96 o 
 -12   3  15      262.37      255.02     40.10 o 
 -11   3  15      971.92      832.58     52.51 o 
 -10   3  15      102.96       78.73     27.08 o 
  -9   3  15      294.46      321.63     33.00 o 
  -8   3  15      905.29      924.17     44.63 o 
  -7   3  15     1043.86     1064.39     44.59 o 
  -6   3  15      155.27      137.11     20.90 o 
  -5   3  15       90.97       89.76     27.55 o 
  -4   3  15     1202.34     1138.15     66.17 o 
  -3   3  15      949.66      885.51     88.64 o 
  -2   3  15      265.14      205.83     29.42 o 
  -1   3  15      734.64      689.41     34.52 o 
   0   3  15     1116.44     1076.20     44.03 o 
   1   3  15      132.39      116.79     22.12 o 
   2   3  15     1397.13     1360.76     49.94 o 
   3   3  15      710.07      691.70     40.61 o 
   4   3  15      506.94      565.74     56.73 o 
   5   3  15      304.94      374.05     46.94 o 
   6   3  15     1012.53      943.39     62.85 o 
   7   3  15      269.30      239.09     64.98 o 
   8   3  15       29.88        4.04     46.35 o 
 -15   4  15      606.86      692.88     96.44 o 
 -14   4  15       94.18       48.05     45.73 o 
 -13   4  15     2038.42     2112.83    104.13 o 
 -12   4  15     1296.67     1310.40     73.80 o 
 -11   4  15      707.34      743.50     51.49 o 
 -10   4  15      690.14      735.67     47.86 o 
  -9   4  15     3711.99     3810.94    100.48 o 
  -8   4  15     1071.07     1170.31     94.45 o 
  -7   4  15      216.12      218.39     24.35 o 
  -6   4  15     4304.36     4192.91    122.12 o 
  -5   4  15     3415.50     3238.95     87.31 o 
  -4   4  15      351.34      343.42     32.16 o 
  -3   4  15     1985.55     1871.43     56.31 o 
  -2   4  15     8134.18     8386.82    138.99 o 
  -1   4  15     1579.87     1489.79     41.11 o 
   0   4  15     1122.68     1151.44     41.55 o 
   1   4  15     2928.54     3049.20     67.14 o 
   2   4  15     3539.09     3631.56     77.55 o 
   3   4  15      927.56      928.46     45.88 o 
   4   4  15     2865.02     3090.71     80.41 o 
   5   4  15      192.84      208.38     36.24 o 
   6   4  15      112.01      132.83     40.97 o 
   7   4  15      786.30      827.26    102.13 o 
   8   4  15      210.49      103.35     54.09 o 
 -15   5  15      317.98      363.72    166.26 o 
 -14   5  15     1091.99     1133.29    105.74 o 
 -13   5  15      565.61      470.36     60.91 o 
 -12   5  15      247.67      216.86     47.15 o 
 -11   5  15     1525.20     1631.87     81.92 o 
 -10   5  15      465.62      516.93     42.71 o 
  -9   5  15        4.57       32.83     23.62 o 
  -8   5  15     1242.28     1267.87     70.02 o 
  -7   5  15     1070.36     1114.39     43.71 o 
  -6   5  15      560.06      606.10     41.68 o 
  -5   5  15      370.64      383.89     35.32 o 
  -4   5  15      855.59      835.70     45.66 o 
  -3   5  15     1429.53     1467.52     47.58 o 
  -2   5  15      121.87       84.87     20.60 o 
  -1   5  15     2253.01     2350.35     66.89 o 
   0   5  15     1259.06     1280.80     60.70 o 
   1   5  15      236.32      272.56     23.71 o 
   2   5  15      884.37      849.15     38.32 o 
   3   5  15     1648.83     1807.89     67.92 o 
   4   5  15      165.83      128.18     29.37 o 
   5   5  15      103.18       52.09     38.40 o 
   6   5  15      578.65      474.61     52.89 o 
   7   5  15      583.55      530.00     75.66 o 
   8   5  15       89.57      118.56     54.02 o 
 -14   6  15       21.49       28.29     53.90 o 
 -13   6  15      621.07      601.65     80.56 o 
 -12   6  15     2008.17     2096.52    127.22 o 
 -11   6  15       79.24       56.70     36.29 o 
 -10   6  15     1072.38     1063.65     64.65 o 
  -9   6  15      731.55      773.23     53.62 o 
  -8   6  15     1722.85     1885.81     82.76 o 
  -7   6  15     1063.45      972.40     58.27 o 
  -6   6  15     1320.44     1219.21     56.50 o 
  -5   6  15      829.66      737.16     45.46 o 
  -4   6  15      432.63      470.05     33.84 o 
  -3   6  15     1683.64     1755.75     49.11 o 
  -2   6  15      171.69      164.02     21.75 o 
  -1   6  15     1062.98     1065.90     33.81 o 
   0   6  15        2.18       -6.35     15.78 o 
   1   6  15     1097.12     1134.18     49.72 o 
   2   6  15       27.30       55.22     23.38 o 
   3   6  15      214.35      211.51     30.90 o 
   4   6  15      527.93      566.99     44.54 o 
   5   6  15      677.45      680.86     64.56 o 
   6   6  15      139.39       83.30     47.00 o 
   7   6  15        4.55       26.62     46.94 o 
 -14   7  15      676.99      809.73     95.73 o 
 -13   7  15     1124.30     1268.19    247.10 o 
 -12   7  15       33.40       31.67     57.24 o 
 -11   7  15     1411.80     1457.73     96.35 o 
 -10   7  15      749.60      809.52     60.11 o 
  -9   7  15      123.83      142.16     33.75 o 
  -8   7  15     2066.76     2063.32     78.57 o 
  -7   7  15     1076.44     1110.18     84.35 o 
  -6   7  15      870.06      856.42    158.44 o 
  -5   7  15      705.52      686.70     52.77 o 
  -4   7  15     2000.36     2132.84    105.92 o 
  -3   7  15      674.42      679.36     36.57 o 
  -2   7  15        5.00        6.39     21.56 o 
  -1   7  15     3495.30     3577.59     75.24 o 
   0   7  15     1896.38     1954.46     64.50 o 
   1   7  15      135.66      143.05     24.09 o 
   2   7  15     1092.12     1079.53     60.34 o 
   3   7  15     1175.86     1208.41     70.68 o 
   4   7  15      182.41      119.90     81.53 o 
   5   7  15      241.17      198.94     66.78 o 
   6   7  15      454.71      626.31    137.79 o 
   7   7  15      114.41      148.66     72.24 o 
 -13   8  15      657.65      715.83     86.23 o 
 -12   8  15      106.02      118.25     54.27 o 
 -11   8  15      820.50      781.99     76.90 o 
 -10   8  15       89.91       82.53     42.86 o 
  -9   8  15      710.30      660.20     61.79 o 
  -8   8  15      399.36      448.11     52.78 o 
  -7   8  15      107.21      102.89     25.56 o 
  -6   8  15     1189.95     1338.84    332.03 o 
  -5   8  15     1084.16     1005.50    145.34 o 
  -4   8  15      157.86      111.94     42.73 o 
  -3   8  15      204.69      248.25     35.21 o 
  -2   8  15     1247.27     1342.35    133.31 o 
  -1   8  15      201.57      151.58     27.76 o 
   0   8  15      118.40      152.38     29.10 o 
   1   8  15       38.54       50.64     40.84 o 
   2   8  15      700.30      732.95     57.61 o 
   3   8  15       79.39      105.50     41.57 o 
   4   8  15      378.40      382.70     78.55 o 
   5   8  15      193.22      174.96     52.28 o 
   6   8  15      420.02      492.15     84.43 o 
 -13   9  15        3.82      -22.30     64.85 o 
 -12   9  15       20.68       46.60     50.08 o 
 -11   9  15        3.49       20.88     45.62 o 
 -10   9  15       15.95      -35.37     35.37 o 
  -9   9  15       12.41       -1.17     36.23 o 
  -8   9  15       18.67       41.92     32.61 o 
  -7   9  15        7.79       30.13     29.68 o 
  -6   9  15       32.46       -5.70     50.37 o 
  -5   9  15      245.43      261.87     72.38 o 
  -4   9  15      108.83       43.64     30.32 o 
  -3   9  15      330.51      310.23     41.67 o 
  -2   9  15       30.59      -23.72     36.02 o 
  -1   9  15       12.50        1.95     22.68 o 
   0   9  15      395.14      414.87     37.40 o 
   1   9  15      698.76      804.86     44.90 o 
   2   9  15       99.57       84.78     30.01 o 
   3   9  15       14.11       19.05     37.18 o 
   4   9  15      282.49      231.18     49.77 o 
   5   9  15        5.79      -40.99     40.99 o 
   6   9  15        4.75       46.98     55.41 o 
 -12  10  15       11.43      -33.96     45.38 o 
 -11  10  15      156.13      110.44     63.34 o 
 -10  10  15        0.49        8.85     41.97 o 
  -9  10  15        0.84       23.17     58.78 o 
  -8  10  15       87.53       99.99     38.08 o 
  -7  10  15        2.00       -1.02     29.53 o 
  -6  10  15      143.59      165.95     27.96 o 
  -5  10  15      101.59       87.99     38.44 o 
  -4  10  15       67.44       52.84     45.21 o 
  -3  10  15      778.05      940.19     49.84 o 
  -2  10  15        6.14      -12.21     24.90 o 
  -1  10  15       78.83       86.77     31.41 o 
   0  10  15       81.50      176.68     37.22 o 
   1  10  15       79.33      151.72     36.20 o 
   2  10  15       16.60      -11.90     31.35 o 
   3  10  15        3.56       18.15     36.07 o 
   4  10  15      157.86       57.92    113.59 o 
   5  10  15      151.99      288.90     57.16 o 
 -11  11  15        0.25      -42.78     43.00 o 
 -10  11  15      238.92      237.88     55.13 o 
  -9  11  15        3.32       40.10     41.54 o 
  -8  11  15      178.42      183.40     68.58 o 
  -7  11  15       48.83       21.56     28.38 o 
  -6  11  15      533.43      558.01     45.52 o 
  -5  11  15      441.96      399.40     55.70 o 
  -4  11  15        0.86       26.67     27.28 o 
  -3  11  15       52.97       60.59     30.37 o 
  -2  11  15       17.47       -3.68     28.81 o 
  -1  11  15      326.76      260.48     42.23 o 
   0  11  15       36.45        0.40     34.58 o 
   1  11  15        1.36      -34.76     34.76 o 
   2  11  15       32.18       14.01     39.87 o 
   3  11  15        0.18      -38.67     38.67 o 
   4  11  15       15.21       55.30     41.83 o 
  -9  12  15      590.49      588.28     81.42 o 
  -8  12  15      255.76      302.49     81.49 o 
  -7  12  15       28.39      -38.05     38.05 o 
  -6  12  15       80.19       38.74     41.15 o 
  -5  12  15      289.12      366.34     43.56 o 
  -4  12  15       39.27       19.71     32.82 o 
  -3  12  15       24.91       39.05     33.23 o 
  -2  12  15      326.11      426.79     58.44 o 
  -1  12  15        8.07       -4.52     34.97 o 
   0  12  15       27.48       30.02     40.14 o 
   1  12  15      361.58      491.81     57.88 o 
   2  12  15       94.97       91.48     46.06 o 
  -7  13  15       30.47       73.71     41.40 o 
  -6  13  15        4.38       -4.54     51.19 o 
  -5  13  15       32.74       69.41     38.65 o 
  -4  13  15       46.33       62.47     48.46 o 
  -3  13  15      163.80      117.93     41.05 o 
  -2  13  15       29.96       34.95     43.76 o 
  -1  13  15      275.28      378.55     53.88 o 
   0  13  15       52.62       36.72     43.25 o 
   1  13  15       20.03      -42.37     42.37 o 
 -15   0  16       10.15       29.98     58.92 o 
 -14   0  16      536.28      442.42    103.54 o 
 -13   0  16       40.81      -12.43     44.81 o 
 -12   0  16       18.19       -2.64     40.34 o 
 -11   0  16      236.93      283.92     68.97 o 
 -10   0  16     2968.22     3203.38    238.43 o 
  -9   0  16       43.75      -12.93     30.02 o 
  -8   0  16     1682.26     1574.36     83.30 o 
  -7   0  16     2986.96     3065.86    116.63 o 
  -6   0  16      463.63      413.92     44.41 o 
  -5   0  16      306.61      319.83     39.55 o 
  -4   0  16     3479.24     3322.08    116.94 o 
  -3   0  16       48.35       35.86     26.84 o 
  -2   0  16       16.67       -2.19     24.46 o 
  -1   0  16     2667.60     2926.63    115.43 o 
   0   0  16     1871.63     1889.85     78.91 o 
   1   0  16      969.18      894.23     58.03 o 
   2   0  16       32.24       28.01     31.27 o 
   3   0  16     2242.65     2545.48    128.18 o 
   4   0  16       35.83       70.02     39.66 o 
   5   0  16        2.33      -18.57     77.03 o 
   6   0  16       83.04       12.05     51.40 o 
   7   0  16      834.92      782.00     96.63 o 
   8   0  16       97.80       62.48     69.73 o 
 -15   1  16      383.09      330.40     58.13 o 
 -14   1  16        4.75        4.01     36.68 o 
 -13   1  16       12.29       19.17     32.13 o 
 -12   1  16     2045.60     2141.22     84.59 o 
 -11   1  16       83.05       41.08     28.37 o 
 -10   1  16       47.27       68.25     29.51 o 
  -9   1  16      786.35      777.80     45.39 o 
  -8   1  16      157.10      160.07     26.43 o 
  -7   1  16       63.28       78.44     21.59 o 
  -6   1  16      869.51      857.48     40.77 o 
  -5   1  16     2899.20     2794.56     74.37 o 
  -4   1  16      138.42      127.70     21.11 o 
  -3   1  16      114.68      103.13     20.99 o 
  -2   1  16     2869.77     2885.92     85.67 o 
  -1   1  16       71.83       96.28     21.21 o 
   0   1  16      192.66      158.29     23.43 o 
   1   1  16      918.65      974.39     42.86 o 
   2   1  16     1016.99     1047.74     46.52 o 
   3   1  16        3.86       -3.59     22.58 o 
   4   1  16      583.14      587.81     43.05 o 
   5   1  16     1760.29     1952.96     87.94 o 
   6   1  16       23.49       13.01     38.83 o 
   7   1  16      104.25       10.01     41.90 o 
   8   1  16      654.64      559.68    184.61 o 
 -15   2  16       22.15      -18.18     42.18 o 
 -14   2  16      637.34      508.56     57.46 o 
 -13   2  16        6.05        9.51     32.52 o 
 -12   2  16       94.78       54.47     34.14 o 
 -11   2  16     1202.21     1197.74     66.47 o 
 -10   2  16      802.57      746.05     48.21 o 
  -9   2  16       13.82        6.29     22.14 o 
  -8   2  16      101.87      118.33     28.16 o 
  -7   2  16     6016.98     6107.56    130.88 o 
  -6   2  16       95.53       61.49     19.27 o 
  -5   2  16        5.69      -15.20     15.20 o 
  -4   2  16      624.01      672.89     37.31 o 
  -3   2  16     1327.97     1330.51     49.03 o 
  -2   2  16       62.57        9.74     24.75 o 
  -1   2  16      625.65      626.74     35.04 o 
   0   2  16     1857.89     1827.54     54.46 o 
   1   2  16      107.51       97.49     23.52 o 
   2   2  16      162.36      188.70     31.72 o 
   3   2  16      592.24      537.22     39.06 o 
   4   2  16      576.13      556.60     46.14 o 
   5   2  16        1.29      -30.44     30.44 o 
   6   2  16      724.44      764.54     74.07 o 
   7   2  16       30.83        5.74     40.78 o 
   8   2  16       40.11       -0.65     59.20 o 
 -15   3  16      161.96      176.40     56.79 o 
 -14   3  16        4.89      -34.20     34.67 o 
 -13   3  16      270.76      289.28     46.20 o 
 -12   3  16     2204.87     2210.61     85.65 o 
 -11   3  16      120.93       92.43     32.51 o 
 -10   3  16       50.70       30.22     25.66 o 
  -9   3  16     1911.03     1921.02     92.33 o 
  -8   3  16       45.36       34.08     20.98 o 
  -7   3  16      284.29      315.29     55.13 o 
  -6   3  16      992.35      979.35     41.54 o 
  -5   3  16      522.90      521.92     30.09 o 
  -4   3  16     1685.96     1590.57     82.81 o 
  -3   3  16      170.73      172.34     24.06 o 
  -2   3  16      289.59      334.00     26.70 o 
  -1   3  16      289.71      250.48     26.41 o 
   0   3  16      256.04      277.97     27.19 o 
   1   3  16        9.63        7.05     20.19 o 
   2   3  16        7.30      -20.21     20.21 o 
   3   3  16       43.19       32.85     24.19 o 
   4   3  16      594.10      618.89     55.69 o 
   5   3  16      123.08       92.79     37.53 o 
   6   3  16       78.02       30.52     39.02 o 
   7   3  16       21.22       71.17     51.87 o 
   8   3  16      364.31      410.48     69.48 o 
 -15   4  16      160.88      246.51     73.83 o 
 -14   4  16      331.45      440.96     63.27 o 
 -13   4  16       38.14       75.20     41.89 o 
 -12   4  16       41.08       37.37     33.69 o 
 -11   4  16       59.52       52.09     30.34 o 
 -10   4  16      302.73      335.80     53.72 o 
  -9   4  16       75.43       80.15     25.75 o 
  -8   4  16       58.89       31.10     21.38 o 
  -7   4  16      698.51      698.67     37.44 o 
  -6   4  16       16.99        6.78     25.96 o 
  -5   4  16      151.17       96.19     29.30 o 
  -4   4  16      362.64      358.09     45.18 o 
  -3   4  16       37.60       18.52     29.32 o 
  -2   4  16       44.44        6.66     16.27 o 
  -1   4  16      160.42      170.00     24.82 o 
   0   4  16      988.23     1015.51     45.82 o 
   1   4  16       80.53      104.18     23.32 o 
   2   4  16      278.55      300.11     32.18 o 
   3   4  16      409.84      415.26     39.60 o 
   4   4  16        0.52      -22.67     27.88 o 
   5   4  16       34.78      -30.01     30.01 o 
   6   4  16        5.70       28.80     38.27 o 
   7   4  16       60.65       37.08     44.21 o 
 -14   5  16       75.47       63.27     57.45 o 
 -13   5  16      735.95      727.92     71.10 o 
 -12   5  16      121.38       89.02     40.07 o 
 -11   5  16       66.37       48.18     38.66 o 
 -10   5  16      394.11      398.16     40.45 o 
  -9   5  16       33.82       24.85     24.68 o 
  -8   5  16      175.77      151.44     26.69 o 
  -7   5  16      997.22     1007.35     42.65 o 
  -6   5  16       43.35       34.67     27.01 o 
  -5   5  16      186.96      115.77     42.02 o 
  -4   5  16     1076.49     1070.71     69.95 o 
  -3   5  16       64.58       47.13     24.97 o 
  -2   5  16      248.12      193.81     32.61 o 
  -1   5  16        5.33       27.03     19.17 o 
   0   5  16     1446.58     1375.02     81.22 o 
   1   5  16      581.41      610.05     36.91 o 
   2   5  16       71.16       61.97     25.23 o 
   3   5  16       75.54       82.01     26.89 o 
   4   5  16       97.98       73.35     28.94 o 
   5   5  16      533.39      467.29     52.68 o 
   6   5  16        2.31       37.69     75.86 o 
   7   5  16       81.68       40.66     48.58 o 
 -14   6  16      149.36      117.30     61.30 o 
 -13   6  16       77.17      117.43     56.66 o 
 -12   6  16       22.71       -6.70     36.63 o 
 -11   6  16       12.71       -0.33     34.05 o 
 -10   6  16       99.71       56.07     34.80 o 
  -9   6  16       79.62       45.02     30.26 o 
  -8   6  16        2.12       12.19     21.51 o 
  -7   6  16        0.95      -11.76     28.17 o 
  -6   6  16      612.04      586.16     51.82 o 
  -5   6  16      107.33       81.11     30.80 o 
  -4   6  16       22.03       18.17     23.42 o 
  -3   6  16      133.24      102.48     31.31 o 
  -2   6  16      221.47      197.65     32.06 o 
  -1   6  16        0.81        6.13     18.00 o 
   0   6  16        2.44      -14.49     18.80 o 
   1   6  16      319.98      329.93     29.43 o 
   2   6  16        0.35       -3.59     21.92 o 
   3   6  16       57.39       19.68     26.61 o 
   4   6  16      160.98      211.08     41.61 o 
   5   6  16        0.11        4.37     54.25 o 
   6   6  16        4.53       60.56     48.20 o 
   7   6  16      129.90      147.76     54.50 o 
 -13   7  16       35.29      -17.15     48.17 o 
 -12   7  16      100.45      136.83    102.26 o 
 -11   7  16      622.95      654.98    119.65 o 
 -10   7  16       69.57       74.84     35.64 o 
  -9   7  16      247.89      182.31     36.15 o 
  -8   7  16      611.21      724.58     65.11 o 
  -7   7  16      187.60      118.85     45.22 o 
  -6   7  16      115.28       79.30     34.01 o 
  -5   7  16       52.89       89.66     36.15 o 
  -4   7  16     1102.17     1040.23     54.90 o 
  -3   7  16      163.51      141.11     28.18 o 
  -2   7  16        6.77       25.69     24.23 o 
  -1   7  16      185.86      146.30     22.84 o 
   0   7  16      114.12       85.30     23.80 o 
   1   7  16      147.72      134.49     25.82 o 
   2   7  16       83.20       18.27     49.08 o 
   3   7  16      148.64      142.76     42.95 o 
   4   7  16       25.13       -0.47     39.89 o 
   5   7  16      535.46      497.07     63.42 o 
   6   7  16       43.31      -13.76     47.12 o 
 -13   8  16      132.78      219.68    107.13 o 
 -12   8  16        6.55       30.25     46.47 o 
 -11   8  16      293.60      322.54     94.70 o 
 -10   8  16      270.43      278.50     51.58 o 
  -9   8  16        0.11       31.38     34.81 o 
  -8   8  16      740.87      828.15     72.52 o 
  -7   8  16      128.40      107.46     58.86 o 
  -6   8  16      390.89      353.33     58.96 o 
  -5   8  16      793.99      761.96     73.61 o 
  -4   8  16      892.99     1070.55     66.39 o 
  -3   8  16       78.33       67.63     29.18 o 
  -2   8  16       44.70       10.92     28.73 o 
  -1   8  16      360.65      418.82     59.24 o 
   0   8  16      272.38      308.88     42.57 o 
   1   8  16       29.55       59.69     34.89 o 
   2   8  16      194.78      197.21     43.18 o 
   3   8  16       25.19       32.21     38.18 o 
   4   8  16       48.38       29.77     42.74 o 
   5   8  16       63.34       49.82     47.30 o 
   6   8  16       29.69      -22.05     45.21 o 
 -12   9  16      230.23      165.26     58.15 o 
 -11   9  16      859.95      918.55     83.50 o 
 -10   9  16       16.06       22.25     39.72 o 
  -9   9  16      958.57     1001.23    115.05 o 
  -8   9  16      978.73     1109.36     69.66 o 
  -7   9  16       48.93       47.49     28.42 o 
  -6   9  16      810.16      732.32    107.04 o 
  -5   9  16      884.62      831.84    105.23 o 
  -4   9  16       20.71      -18.42     52.21 o 
  -3   9  16      130.19      137.23     63.38 o 
  -2   9  16      337.45      336.22     40.84 o 
  -1   9  16      465.70      542.61     51.12 o 
   0   9  16      477.96      474.38     47.26 o 
   1   9  16       61.29       79.38     37.36 o 
   2   9  16      395.08      461.02     54.66 o 
   3   9  16      104.56      114.96     44.26 o 
   4   9  16      661.18      730.31    117.91 o 
   5   9  16      463.37      565.65     67.43 o 
 -11  10  16      633.95      629.98     73.98 o 
 -10  10  16      287.46      356.28     58.56 o 
  -9  10  16       33.87       41.79     40.72 o 
  -8  10  16      133.97      102.96     38.20 o 
  -7  10  16     1159.58     1229.67     90.83 o 
  -6  10  16      545.08      539.20     43.35 o 
  -5  10  16      203.21       84.36     67.00 o 
  -2  10  16       28.57       20.23     33.49 o 
  -1  10  16      550.70      612.21     65.93 o 
   0  10  16     1289.88     1505.85    106.94 o 
   1  10  16      987.52     1071.95    171.85 o 
   2  10  16      142.55       72.43     69.59 o 
   3  10  16      846.05     1122.10     93.87 o 
   4  10  16      609.07      631.45     67.45 o 
 -10  11  16      370.70      222.43     54.35 o 
  -9  11  16      652.85      612.55     65.49 o 
  -8  11  16      587.33      582.37     60.20 o 
  -7  11  16      463.51      438.91     56.40 o 
  -6  11  16     1026.26     1005.46     74.08 o 
  -5  11  16      142.11      150.20     37.07 o 
  -4  11  16       29.66       32.58     32.44 o 
  -3  11  16      598.59      542.78     55.22 o 
  -2  11  16      179.40      177.28     47.43 o 
  -1  11  16       11.94        6.87     44.03 o 
   0  11  16      284.31      259.59     64.68 o 
   1  11  16      187.91      180.62     64.36 o 
   2  11  16       22.85      -19.46     55.32 o 
   3  11  16        0.31      -50.85     50.85 o 
  -9  12  16        0.38      -11.99     49.06 o 
  -8  12  16      797.14      777.48     80.84 o 
  -7  12  16      194.74      209.52     53.88 o 
  -6  12  16      631.24      539.38     61.39 o 
  -5  12  16      370.97      396.87     55.07 o 
  -4  12  16     1011.40     1167.50     64.00 o 
  -3  12  16       54.24       10.00     44.08 o 
  -2  12  16        8.15       -3.18     70.15 o 
  -1  12  16      767.35      835.52     91.30 o 
   0  12  16      268.76      270.21     49.36 o 
   1  12  16       15.69       27.61     58.37 o 
  -6  13  16      214.20      298.62     58.34 o 
  -5  13  16      476.08      383.41     62.37 o 
  -4  13  16      150.18      126.00     49.05 o 
  -3  13  16       83.30       89.77     39.38 o 
  -2  13  16      771.01      871.79     64.70 o 
  -1  13  16      423.26      523.70     61.35 o 
 -15   1  17      147.57      142.86     48.88 o 
 -14   1  17      131.32      139.89     43.08 o 
 -13   1  17      100.15      102.36     37.68 o 
 -12   1  17      309.68      261.75     41.03 o 
 -11   1  17       57.57       35.08     30.12 o 
 -10   1  17        7.30      -14.61     24.30 o 
  -9   1  17      275.03      228.65     31.83 o 
  -8   1  17      457.56      425.50     35.76 o 
  -7   1  17       10.19        0.88     23.80 o 
  -6   1  17       12.40       -3.33     19.23 o 
  -5   1  17      433.41      367.76     54.07 o 
  -4   1  17      391.85      390.99     36.33 o 
  -3   1  17      268.42      239.82     33.32 o 
  -2   1  17        4.00      -19.68     23.96 o 
  -1   1  17       97.06      102.88     23.14 o 
   0   1  17       88.23       65.03     21.69 o 
   1   1  17      250.77      227.96     28.40 o 
   2   1  17      189.89      223.80     30.70 o 
   3   1  17       26.62       30.93     25.55 o 
   4   1  17       38.00       28.51     44.36 o 
   5   1  17       39.28      -24.43     35.82 o 
   6   1  17       67.48       54.79     50.10 o 
   7   1  17      106.35      108.40     48.02 o 
 -15   2  17      896.11      780.42     69.60 o 
 -14   2  17       46.98       54.11     39.55 o 
 -13   2  17      325.17      181.21     42.22 o 
 -12   2  17      631.12      647.35     68.03 o 
 -11   2  17      308.59      241.03     38.83 o 
 -10   2  17      195.55      209.58     33.69 o 
  -9   2  17      701.85      755.28     81.58 o 
  -8   2  17      281.04      225.80     29.56 o 
  -7   2  17       10.78       16.42     20.11 o 
  -6   2  17      694.68      636.53     37.18 o 
  -5   2  17      901.01      850.98     60.54 o 
  -4   2  17     1048.63      998.85     54.21 o 
  -3   2  17      489.29      497.10     34.16 o 
  -2   2  17     2247.87     2303.02     71.02 o 
  -1   2  17     1452.35     1437.19     53.03 o 
   0   2  17       12.30        3.51     19.19 o 
   1   2  17     1334.48     1364.62     51.77 o 
   2   2  17     1150.22     1238.32     54.93 o 
   3   2  17       67.93       31.75     26.96 o 
   4   2  17      386.93      533.03     68.38 o 
   5   2  17      155.87       62.05     56.02 o 
   6   2  17       24.44       -4.56     40.24 o 
   7   2  17      114.31      103.81     55.93 o 
 -15   3  17      160.43      197.82     59.88 o 
 -14   3  17      429.93      484.99     58.17 o 
 -13   3  17      184.45      156.39     41.00 o 
 -12   3  17       53.59       12.68     31.33 o 
 -11   3  17      302.90      268.86     39.90 o 
 -10   3  17     1186.24     1131.22     58.00 o 
  -9   3  17      629.19      701.41     44.80 o 
  -8   3  17       26.97      -16.02     20.83 o 
  -7   3  17     2146.48     2233.09     68.70 o 
  -6   3  17     2567.28     2555.41     71.87 o 
  -5   3  17      135.25      149.24     22.30 o 
  -4   3  17      822.37      827.32     93.99 o 
  -3   3  17     1315.40     1340.42     51.20 o 
  -2   3  17      224.28      244.92     26.94 o 
  -1   3  17      849.11      832.40     41.93 o 
   0   3  17      257.80      208.96     26.99 o 
   1   3  17      108.38      127.16     26.64 o 
   2   3  17      594.57      569.83     46.78 o 
   3   3  17      123.81       81.55     29.13 o 
   4   3  17      312.41      217.43     39.41 o 
   5   3  17       26.01       44.47     39.86 o 
   6   3  17      630.80      680.98     78.43 o 
   7   3  17      222.37      142.26    111.69 o 
 -14   4  17        6.39       56.90     48.54 o 
 -13   4  17      653.68      707.31    134.70 o 
 -12   4  17      637.59      636.58    112.59 o 
 -11   4  17        3.80        2.80     28.49 o 
 -10   4  17      372.83      412.15     41.69 o 
  -9   4  17      610.25      696.82     44.96 o 
  -8   4  17       42.27       33.53     22.63 o 
  -7   4  17      496.14      479.27     33.29 o 
  -6   4  17      133.58       85.77     31.94 o 
  -5   4  17      889.53      943.37     59.31 o 
  -4   4  17       99.74      141.82     34.64 o 
  -3   4  17      585.22      662.95     52.89 o 
  -2   4  17      222.14      214.62     25.58 o 
  -1   4  17     2101.91     2074.88     91.42 o 
   0   4  17       40.60       92.14     23.33 o 
   1   4  17      895.09      886.11     46.71 o 
   2   4  17       42.64       20.53     24.24 o 
   3   4  17      168.66      103.55     32.55 o 
   4   4  17      205.16      211.29     39.10 o 
   5   4  17      213.40      141.42     44.55 o 
   6   4  17       72.23       21.15     55.46 o 
   7   4  17       45.47      -18.79     42.38 o 
 -14   5  17     1200.17     1075.54     86.14 o 
 -13   5  17      674.96      731.81     71.10 o 
 -12   5  17      148.84       93.90     41.84 o 
 -11   5  17      630.03      603.61     56.49 o 
 -10   5  17     1430.05     1298.41     64.53 o 
  -9   5  17      354.82      316.78     35.81 o 
  -8   5  17     1509.44     1533.98     64.24 o 
  -7   5  17     1798.06     1754.01     84.59 o 
  -6   5  17     1943.82     1975.09     84.55 o 
  -5   5  17      423.01      397.38     45.67 o 
  -4   5  17     3418.29     3428.10    176.70 o 
  -3   5  17      726.13      727.80     48.92 o 
  -2   5  17      198.32      163.84     24.99 o 
  -1   5  17     2400.34     2558.10     71.34 o 
   0   5  17     1182.37     1214.21     48.45 o 
   1   5  17        1.08      -21.60     21.60 o 
   2   5  17      721.30      816.79     45.73 o 
   3   5  17      715.86      778.48     51.00 o 
   4   5  17      214.34      196.11     56.96 o 
   5   5  17      103.29      132.82     59.99 o 
   6   5  17      646.16      673.97     80.76 o 
 -14   6  17        6.31       20.33     57.13 o 
 -13   6  17     1805.36     1668.40    115.84 o 
 -12   6  17      542.73      535.26     60.73 o 
 -11   6  17     1037.04      959.20     82.16 o 
 -10   6  17      880.58      914.69     94.78 o 
  -9   6  17     1634.29     1643.55     75.66 o 
  -8   6  17      859.44      938.12     47.50 o 
  -7   6  17        0.33      -27.32     27.32 o 
  -6   6  17     2737.43     2806.81    103.72 o 
  -5   6  17     1805.03     1735.44     81.25 o 
  -4   6  17      630.72      591.26     47.06 o 
  -3   6  17     1175.96     1204.81     61.33 o 
  -2   6  17     5275.56     5566.51    137.64 o 
  -1   6  17      475.14      442.91     37.61 o 
   0   6  17      241.47      220.49     34.65 o 
   1   6  17     2521.14     2696.49     79.17 o 
   2   6  17     1876.94     2033.97     65.30 o 
   3   6  17      788.48      744.12     45.88 o 
   4   6  17     1054.34     1105.91     77.40 o 
   5   6  17      941.99     1222.86     84.92 o 
   6   6  17      121.58      190.37     55.32 o 
 -13   7  17      126.29      139.94     75.10 o 
 -12   7  17      316.24      258.85     88.69 o 
 -11   7  17      335.35      321.92     50.08 o 
 -10   7  17       51.09       45.24     48.37 o 
  -9   7  17       13.29       -0.30     28.97 o 
  -8   7  17      829.52      798.33     50.75 o 
  -7   7  17      129.17       55.99     41.51 o 
  -6   7  17       84.16       78.93     34.48 o 
  -5   7  17      104.77      120.99     32.98 o 
  -4   7  17      245.04      291.07     38.21 o 
  -3   7  17      301.74      353.16     36.62 o 
  -2   7  17       79.82       72.33     27.39 o 
  -1   7  17      435.02      465.01     32.84 o 
   0   7  17      343.81      408.24     31.29 o 
   1   7  17      226.24      242.03     40.79 o 
   2   7  17      371.86      410.07     62.44 o 
   3   7  17       71.72       39.87     49.47 o 
   4   7  17      171.79      201.08     52.57 o 
   5   7  17       61.12      -20.10     54.05 o 
 -12   8  17      322.90      218.75     61.26 o 
 -11   8  17       44.08       41.10     45.18 o 
 -10   8  17      108.80       58.18     81.41 o 
  -9   8  17      336.08      439.92    163.46 o 
  -8   8  17      256.84      289.94     37.12 o 
  -7   8  17      147.36       96.02     49.45 o 
  -6   8  17      307.41      228.73     91.82 o 
  -5   8  17      611.58      567.62     70.05 o 
  -4   8  17        1.94      -18.29     32.36 o 
  -3   8  17      899.78      943.43     64.76 o 
  -2   8  17       13.45        8.56     26.93 o 
  -1   8  17      284.73      302.33     44.94 o 
   0   8  17      365.09      457.78     43.05 o 
   1   8  17      101.88      112.08     39.10 o 
   2   8  17       16.80       47.62     38.79 o 
   3   8  17       24.88       -1.96     39.91 o 
   4   8  17      371.43      374.81     59.88 o 
   5   8  17      104.30      141.30     53.56 o 
 -12   9  17      149.08       87.82     54.36 o 
 -11   9  17      265.31      226.76     58.46 o 
 -10   9  17      440.27      441.59     59.55 o 
  -9   9  17       29.77       10.29     34.93 o 
  -8   9  17      178.46      143.49     36.76 o 
  -7   9  17      577.37      797.97    118.96 o 
  -6   9  17      578.08      476.08     95.24 o 
  -5   9  17      160.60      163.00     70.74 o 
  -4   9  17      133.88       77.74     61.30 o 
  -3   9  17      304.13      320.39     81.53 o 
  -2   9  17       25.18      -25.74     30.18 o 
  -1   9  17      693.32      672.41     57.88 o 
   0   9  17      391.41      409.26     50.19 o 
   1   9  17       59.97       13.94     38.73 o 
   2   9  17      188.86      159.93     46.50 o 
   3   9  17      170.57      198.86     50.15 o 
   4   9  17        7.88      -20.68     44.29 o 
 -11  10  17      339.44      436.53    113.28 o 
 -10  10  17       39.84       49.74     44.82 o 
  -9  10  17      305.14      337.34     72.92 o 
  -8  10  17      156.34      110.37     39.99 o 
  -7  10  17      235.17      211.71     38.09 o 
  -6  10  17       13.93       65.12     63.37 o 
  -5  10  17        3.13      -25.56     55.58 o 
  -3  10  17        2.85       11.55     28.18 o 
  -2  10  17        4.28       -8.31     32.52 o 
  -1  10  17       37.08       53.18     44.82 o 
   0  10  17      116.04      124.10     53.95 o 
   1  10  17      129.65      154.27     51.50 o 
   2  10  17       19.98      -22.68     59.45 o 
   3  10  17       43.38       62.66     57.49 o 
  -9  11  17       69.24       51.95     42.90 o 
  -8  11  17       50.46       14.57     36.35 o 
  -7  11  17      213.41      134.92     44.43 o 
  -6  11  17        0.07      -30.43     30.43 o 
  -4  11  17      406.73      454.71     50.21 o 
  -3  11  17       39.12       46.19     37.95 o 
  -2  11  17      133.11      127.99     44.80 o 
  -1  11  17      203.18      155.53     53.03 o 
   0  11  17        0.95      -20.86     49.91 o 
   1  11  17       61.52       89.56     62.80 o 
   2  11  17       64.06       80.00     66.18 o 
  -8  12  17        5.83       -2.96     44.24 o 
  -7  12  17        8.77       15.84     41.55 o 
  -6  12  17       10.75       25.64     39.14 o 
  -5  12  17       21.55       53.00     38.08 o 
  -4  12  17        0.56      -15.15     35.62 o 
  -3  12  17        4.21      -20.44     39.56 o 
  -2  12  17       34.78       88.73     50.34 o 
  -1  12  17        0.55       34.35     53.45 o 
   0  12  17        5.27       -2.28     55.17 o 
 -15   0  18        4.43      -24.88     56.86 o 
 -14   0  18      272.58      273.59    137.89 o 
 -13   0  18       29.38      -33.49     46.13 o 
 -12   0  18        1.59      -23.36     43.19 o 
 -11   0  18     1531.17     1322.18     94.81 o 
 -10   0  18      273.41      287.54     53.34 o 
  -9   0  18        0.86        4.76     48.32 o 
  -8   0  18      441.16      406.49     56.68 o 
  -7   0  18     4298.79     4333.52    150.86 o 
  -6   0  18      789.93      728.84     59.96 o 
  -5   0  18      364.45      367.61     71.10 o 
  -4   0  18      711.31      701.74     57.61 o 
  -3   0  18      514.56      529.63     53.96 o 
  -2   0  18        6.91       -5.62     30.16 o 
  -1   0  18      228.12      230.48     39.13 o 
   0   0  18     2389.69     2737.77    104.62 o 
   1   0  18      109.90       34.93     35.10 o 
   2   0  18       31.85      -27.15     39.19 o 
   3   0  18     1040.14     1014.13     75.09 o 
   4   0  18     1333.46     1423.61     93.80 o 
   5   0  18        1.49      -23.18     53.30 o 
   6   0  18      560.33      521.00    179.22 o 
 -15   1  18      289.74      281.19     54.09 o 
 -14   1  18        1.37       61.84     39.87 o 
 -13   1  18      601.23      589.27     56.00 o 
 -12   1  18     2520.94     2561.19     93.61 o 
 -11   1  18        7.91        3.73     29.55 o 
 -10   1  18      204.59      130.73     32.37 o 
  -9   1  18     1798.13     1739.73     68.07 o 
  -8   1  18      117.29      133.55     27.51 o 
  -7   1  18      155.95      128.22     26.52 o 
  -6   1  18     2443.08     2413.02     96.38 o 
  -5   1  18     1411.88     1351.29     53.80 o 
  -4   1  18      280.76      272.82     30.27 o 
  -3   1  18      491.11      450.06     51.13 o 
  -2   1  18     2840.17     2889.03     91.92 o 
  -1   1  18        5.90       24.38     24.39 o 
   0   1  18        6.87       -7.62     20.76 o 
   1   1  18      819.12      806.34     44.23 o 
   2   1  18      509.88      607.78     41.88 o 
   3   1  18      231.03      262.62     35.83 o 
   4   1  18      887.26      903.24     74.38 o 
   5   1  18      472.42      446.75     56.99 o 
   6   1  18       61.69       95.45     60.04 o 
 -15   2  18        6.44      -12.71     64.44 o 
 -14   2  18     1456.92     1319.74     93.80 o 
 -13   2  18       26.21       55.77     37.61 o 
 -12   2  18       28.12       16.19     31.92 o 
 -11   2  18      878.96      816.40     54.58 o 
 -10   2  18     2394.60     2573.15    107.78 o 
  -9   2  18      488.01      474.73     40.70 o 
  -8   2  18     1431.85     1444.00     59.10 o 
  -7   2  18     3181.51     3299.20     89.16 o 
  -6   2  18        8.34        1.96     19.42 o 
  -5   2  18      851.84      846.39     62.05 o 
  -4   2  18     1627.02     1646.65     59.28 o 
  -3   2  18      344.90      352.18     42.77 o 
  -2   2  18      242.46      260.84     32.44 o 
  -1   2  18     2922.22     3051.63     81.33 o 
   0   2  18      945.73      912.27     49.83 o 
   1   2  18       52.07       48.87     23.75 o 
   2   2  18      472.24      500.72     40.12 o 
   3   2  18     1663.80     1912.22     69.24 o 
   4   2  18       71.65       71.89     39.40 o 
   5   2  18        6.31       -4.35     49.62 o 
   6   2  18      334.26      365.23     58.13 o 
 -14   3  18       51.36       73.70     42.66 o 
 -13   3  18       11.77       -2.10     34.69 o 
 -12   3  18     1446.38     1573.03     75.66 o 
 -11   3  18       15.48       -4.83     29.22 o 
 -10   3  18      234.57      259.60     67.89 o 
  -9   3  18      344.73      308.91     36.12 o 
  -8   3  18      308.39      288.45     32.65 o 
  -7   3  18      133.63      123.20     35.68 o 
  -6   3  18       16.61        3.74     19.72 o 
  -5   3  18     1259.94     1417.56     82.88 o 
  -4   3  18      289.93      268.03     28.92 o 
  -3   3  18       81.09       80.21     23.85 o 
  -2   3  18      601.55      621.51     38.58 o 
  -1   3  18      210.18      225.32     29.49 o 
   0   3  18      385.69      415.82     39.37 o 
   1   3  18      872.83      812.68     45.53 o 
   2   3  18      241.61      213.15     32.41 o 
   3   3  18        1.36       24.26     27.86 o 
   4   3  18      192.16      218.91     41.02 o 
   5   3  18      576.32      665.35     63.37 o 
   6   3  18        4.57       -4.65     43.50 o 
 -14   4  18      236.57      186.91     66.83 o 
 -13   4  18        2.15       29.31     45.93 o 
 -12   4  18        1.22       16.11     33.64 o 
 -11   4  18      188.87      227.96     66.70 o 
 -10   4  18        2.52       39.18     48.03 o 
  -9   4  18        1.68       -6.15     23.87 o 
  -8   4  18      274.24      262.21     32.61 o 
  -7   4  18      577.76      594.27     37.21 o 
  -6   4  18      313.14      283.36     45.55 o 
  -5   4  18      180.98      134.42     36.91 o 
  -4   4  18      445.32      471.56     50.01 o 
  -3   4  18        3.36       15.47     18.80 o 
  -2   4  18       21.43       26.20     20.95 o 
  -1   4  18       38.84       27.59     22.90 o 
   0   4  18      732.06      761.25     41.77 o 
   1   4  18       14.16       21.99     23.82 o 
   2   4  18      120.25       50.89     28.18 o 
   3   4  18      248.31      255.56     39.18 o 
   4   4  18       57.28       49.58     35.40 o 
   5   4  18        8.52       29.31     41.58 o 
   6   4  18       99.61       70.17     53.66 o 
 -14   5  18       11.59        8.97     47.07 o 
 -13   5  18       88.22      210.29     50.55 o 
 -12   5  18      667.40      674.31     64.25 o 
 -11   5  18       10.67       10.47     50.01 o 
 -10   5  18        0.32       40.86     29.63 o 
  -9   5  18     1014.64     1135.61     56.70 o 
  -8   5  18       69.44       31.12     23.73 o 
  -7   5  18        1.11        7.56     29.87 o 
  -6   5  18      495.98      502.03     51.61 o 
  -5   5  18      279.25      218.74     40.76 o 
  -4   5  18     1235.44     1161.88     60.97 o 
  -3   5  18        3.08        0.50     28.13 o 
  -2   5  18      371.57      401.97     32.47 o 
  -1   5  18      470.17      456.89     36.82 o 
   0   5  18      331.22      267.07     34.54 o 
   1   5  18       46.76       24.80     25.42 o 
   2   5  18        0.21       -2.24     25.17 o 
   3   5  18      221.01      249.64     40.16 o 
   4   5  18       73.17       71.32     36.08 o 
   5   5  18       20.19       77.38     49.50 o 
   6   5  18       11.87      -40.27     58.29 o 
 -13   6  18      130.75      117.64     58.87 o 
 -12   6  18      149.09      155.02     46.68 o 
 -11   6  18      238.93      165.88     42.87 o 
 -10   6  18        1.27      -38.93     38.93 o 
  -9   6  18        0.08      -24.71     27.87 o 
  -8   6  18      477.55      426.15     35.87 o 
  -7   6  18       21.01       91.66     36.80 o 
  -6   6  18       10.56       11.31     31.82 o 
  -5   6  18      337.13      205.91     41.60 o 
  -4   6  18      114.66       95.18     30.49 o 
  -3   6  18       11.80       21.07     27.84 o 
  -2   6  18       99.21       50.21     23.92 o 
  -1   6  18       93.47       90.87     36.44 o 
   0   6  18        9.02       -5.69     23.79 o 
   1   6  18        2.86      -18.27     24.33 o 
   2   6  18      224.97      193.73     37.64 o 
   3   6  18        6.67       15.94     28.22 o 
   4   6  18       16.68      -40.67     42.79 o 
   5   6  18       28.56       35.93     48.10 o 
 -13   7  18      441.85      473.53    146.25 o 
 -12   7  18      108.48       56.61     89.47 o 
 -11   7  18      161.73      148.01     43.11 o 
 -10   7  18      271.92      226.10     74.45 o 
  -9   7  18      448.80      471.86     51.37 o 
  -8   7  18      205.72      192.84     33.31 o 
  -7   7  18       78.76       72.51     46.73 o 
  -6   7  18      739.36      815.71     64.02 o 
  -5   7  18       28.16       16.94     28.57 o 
  -4   7  18       49.53       25.25     30.16 o 
  -3   7  18       23.79       15.70     30.96 o 
  -2   7  18      213.02      235.99     28.63 o 
  -1   7  18       21.16        1.56     25.02 o 
   0   7  18      560.22      684.96     39.33 o 
   1   7  18       70.69      120.36     30.00 o 
   2   7  18      295.56      289.75     51.84 o 
   3   7  18       35.78       19.29     40.83 o 
   4   7  18      202.98      239.97     56.34 o 
 -12   8  18        1.70       -1.03     46.49 o 
 -11   8  18      289.59      233.07     56.37 o 
 -10   8  18       23.31       42.42     41.12 o 
  -9   8  18       79.41       87.13     34.13 o 
  -8   8  18      161.57      120.10     30.73 o 
  -7   8  18      137.27      104.43     49.67 o 
  -6   8  18       89.52      151.84     53.36 o 
  -5   8  18       58.37        3.33     43.54 o 
  -4   8  18        9.24       12.00     36.27 o 
  -3   8  18      666.00      722.82     56.02 o 
  -2   8  18       90.02      122.21     24.89 o 
  -1   8  18        8.82        7.26     23.97 o 
   0   8  18      373.59      346.60     57.57 o 
   1   8  18      814.66      899.60     65.84 o 
   2   8  18        3.43      -37.55     37.55 o 
   3   8  18      258.64      217.82     55.19 o 
   4   8  18      439.65      547.58     67.37 o 
 -11   9  18       84.06       65.66     48.64 o 
 -10   9  18       17.36      -14.49     40.11 o 
  -9   9  18      107.88      105.01     39.62 o 
  -8   9  18      798.33      757.27     57.65 o 
  -7   9  18       40.91      -57.65     57.86 o 
  -6   9  18       54.82       64.98     66.82 o 
  -5   9  18       93.17       50.89     64.71 o 
  -4   9  18      289.99      223.10     78.62 o 
  -3   9  18      184.12      130.72     67.72 o 
  -2   9  18       18.13       18.97     33.95 o 
  -1   9  18      160.28      244.45     68.52 o 
   0   9  18       25.72       64.99     38.99 o 
   1   9  18      172.96       69.49     48.18 o 
   2   9  18       36.29       31.66     42.52 o 
   3   9  18       36.23       18.83     44.77 o 
 -10  10  18      275.68      216.55     53.78 o 
  -9  10  18      151.38      112.74     44.48 o 
  -8  10  18      881.49      981.03     68.93 o 
  -7  10  18      138.51      198.02     86.44 o 
  -6  10  18      100.06       98.20     68.77 o 
  -2  10  18       15.08        2.98     38.96 o 
  -1  10  18      549.43      557.36     70.02 o 
   0  10  18      239.90      278.13     66.71 o 
   1  10  18      163.43      275.38     61.53 o 
   2  10  18      233.60      281.31     64.72 o 
  -8  11  18      391.97      363.65     50.15 o 
  -7  11  18        0.79       -7.54     32.99 o 
  -3  11  18      156.28      147.27     43.31 o 
  -2  11  18      584.39      668.93     71.95 o 
  -1  11  18       41.19      -32.21     47.56 o 
   0  11  18      123.37      146.85     61.39 o 
  -6  12  18        2.31       41.30     38.68 o 
  -5  12  18       93.21      123.55     41.32 o 
  -4  12  18      189.04      189.32     48.02 o 
  -3  12  18      128.87      169.47     51.20 o 
  -2  12  18      115.98      148.52     55.23 o 
 -14   1  19       19.24       20.58     39.17 o 
 -13   1  19       66.66       32.46     37.57 o 
 -12   1  19      355.18      355.97     46.22 o 
 -11   1  19      247.99      251.63     39.01 o 
 -10   1  19      446.63      389.05     42.74 o 
  -9   1  19      446.65      345.61     37.78 o 
  -8   1  19       10.92       16.93     23.13 o 
  -7   1  19     1533.53     1564.91     90.80 o 
  -6   1  19      965.80      891.59     89.47 o 
  -5   1  19       83.75       78.34     24.18 o 
  -4   1  19      506.26      542.07     39.74 o 
  -3   1  19      958.83     1023.58     71.53 o 
  -2   1  19       94.03      120.16     26.72 o 
  -1   1  19      490.95      536.58     37.27 o 
   0   1  19      401.76      457.17     37.05 o 
   1   1  19       60.83       -8.92     24.83 o 
   2   1  19      779.26      875.45     50.02 o 
   3   1  19       57.60        3.61     29.47 o 
   4   1  19      122.74      121.12     39.97 o 
   5   1  19        4.22      -20.53     39.43 o 
   6   1  19      541.44      473.85     72.25 o 
 -14   2  19        0.44      -34.86     37.99 o 
 -13   2  19      305.64      315.32     56.58 o 
 -12   2  19      179.45      231.83     42.67 o 
 -11   2  19        0.53      -11.84     51.53 o 
 -10   2  19      328.39      311.35     56.20 o 
  -9   2  19      610.83      564.07     44.43 o 
  -8   2  19       68.72       52.01     25.92 o 
  -7   2  19      210.65      208.54     30.71 o 
  -6   2  19      674.15      657.84     41.63 o 
  -5   2  19      581.88      531.77     37.92 o 
  -4   2  19      319.91      307.70     33.11 o 
  -3   2  19      361.32      405.26     55.37 o 
  -2   2  19      350.33      375.19     34.18 o 
  -1   2  19      155.20      143.57     26.99 o 
   0   2  19      419.71      477.26     37.21 o 
   1   2  19       47.23       56.48     25.96 o 
   2   2  19        6.17       12.91     27.20 o 
   3   2  19        0.12       26.00     30.01 o 
   4   2  19       66.96       48.92     35.64 o 
   5   2  19       20.09       19.75     42.90 o 
 -14   3  19      680.10      722.05     66.79 o 
 -13   3  19       70.22       89.50     40.76 o 
 -12   3  19      368.10      250.51     42.50 o 
 -11   3  19      225.50      227.98     39.87 o 
 -10   3  19      758.57      703.28     91.48 o 
  -9   3  19       24.66       22.69     26.05 o 
  -8   3  19      824.10      809.16     46.95 o 
  -7   3  19      335.85      265.90     38.91 o 
  -6   3  19      750.28      635.51     40.08 o 
  -5   3  19      530.34      572.90     38.47 o 
  -4   3  19      443.29      506.09     37.28 o 
  -3   3  19        4.95      -20.08     20.08 o 
  -2   3  19       31.61       28.37     23.14 o 
  -1   3  19      653.02      643.96     39.48 o 
   0   3  19       97.25      112.46     29.17 o 
   1   3  19       30.91       27.35     26.43 o 
   2   3  19       12.60       15.20     26.42 o 
   3   3  19      552.87      645.88     53.90 o 
   4   3  19       64.01       23.77     35.93 o 
   5   3  19       52.00       19.43     43.60 o 
 -14   4  19       13.77       51.56     47.12 o 
 -13   4  19      208.27      271.28     54.02 o 
 -12   4  19      540.93      484.36     51.20 o 
 -11   4  19      720.18      735.39     55.23 o 
 -10   4  19      397.96      426.33     43.61 o 
  -9   4  19      427.20      415.51     40.15 o 
  -8   4  19      940.47      959.21     50.36 o 
  -7   4  19        9.04       16.84     22.85 o 
  -6   4  19     1640.20     1599.61     76.40 o 
  -5   4  19     1029.10     1082.69     48.29 o 
  -4   4  19      747.76      730.90     45.57 o 
  -3   4  19     1185.73     1263.42     51.27 o 
  -2   4  19     2746.23     3020.53    103.61 o 
  -1   4  19      597.12      633.89     43.29 o 
   0   4  19       18.29       31.59     25.12 o 
   1   4  19     1518.46     1692.21     62.83 o 
   2   4  19      848.49     1036.59     54.40 o 
   3   4  19        2.09       23.94     34.02 o 
   4   4  19      463.49      413.92     62.71 o 
   5   4  19     1024.05     1104.92     88.62 o 
 -13   5  19       76.07       85.39     67.82 o 
 -12   5  19        1.35       15.46     39.85 o 
 -11   5  19      423.77      388.91     71.41 o 
 -10   5  19      211.35      192.90     37.21 o 
  -9   5  19      117.51       88.27     30.08 o 
  -8   5  19      242.97      252.58     32.08 o 
  -7   5  19     1022.62     1080.47     51.79 o 
  -6   5  19      457.03      538.02     54.39 o 
  -5   5  19       52.68       62.71     36.66 o 
  -4   5  19      601.57      641.12     51.00 o 
  -3   5  19      266.83      210.92     27.70 o 
  -2   5  19       31.64        3.33     22.63 o 
  -1   5  19      375.36      460.45     42.72 o 
   0   5  19      392.87      452.80     38.37 o 
   1   5  19       54.18       87.36     29.38 o 
   2   5  19      235.33      298.42     37.98 o 
   3   5  19      117.69      132.01     37.64 o 
   4   5  19      268.53      222.55     49.70 o 
   5   5  19       99.90       53.58     63.91 o 
 -13   6  19      404.92      515.80     66.41 o 
 -12   6  19      170.31      186.73     48.55 o 
 -11   6  19      125.15      213.94     45.91 o 
 -10   6  19      245.50      242.25     65.02 o 
  -9   6  19      398.65      341.41     43.32 o 
  -8   6  19       52.57       39.21     25.54 o 
  -7   6  19      109.42      149.63     46.48 o 
  -6   6  19      536.87      557.50     58.53 o 
  -5   6  19      674.42      770.94     64.83 o 
  -4   6  19      391.59      389.94     45.15 o 
  -3   6  19      791.74      759.88     55.90 o 
  -2   6  19       72.55       58.16     25.51 o 
  -1   6  19      138.31      160.39     31.50 o 
   0   6  19      981.14     1087.23     51.12 o 
   1   6  19       25.74       39.43     28.57 o 
   2   6  19       33.07       51.52     33.52 o 
   3   6  19       10.94        5.85     45.81 o 
   4   6  19      230.02      208.92     70.48 o 
 -12   7  19        9.47       -4.61     48.58 o 
 -11   7  19      373.82      325.39     51.80 o 
 -10   7  19      562.77      666.91     63.11 o 
  -9   7  19       16.54       -5.08     37.68 o 
  -8   7  19      280.89      259.84     61.57 o 
  -7   7  19     1146.45     1144.02     93.56 o 
  -6   7  19      877.56      844.07     66.91 o 
  -5   7  19      213.28      201.11     39.18 o 
  -4   7  19      683.25      644.35     53.27 o 
  -3   7  19      757.97      699.51     55.42 o 
  -2   7  19        0.69      -22.89     22.89 o 
  -1   7  19      791.85      936.11     50.61 o 
   0   7  19      760.67      788.19     69.70 o 
   1   7  19       50.20       32.23     32.24 o 
   2   7  19      304.05      269.84     52.45 o 
   3   7  19      207.47      207.73     54.47 o 
 -11   8  19      449.76      388.23     61.14 o 
 -10   8  19       38.13       47.47     41.52 o 
  -9   8  19       63.00       69.27     33.93 o 
  -8   8  19      797.22      949.83     93.21 o 
  -7   8  19        4.58       18.42     46.55 o 
  -6   8  19      592.97      594.70     75.94 o 
  -5   8  19      196.47      100.72     51.68 o 
  -4   8  19      303.83      234.75     51.95 o 
  -3   8  19      743.82      724.34     56.69 o 
  -2   8  19      457.50      523.12     37.18 o 
  -1   8  19       41.45       28.09     45.38 o 
   0   8  19       12.28       -8.45     36.05 o 
   1   8  19      409.20      321.93     53.56 o 
   2   8  19      145.95      129.63     48.39 o 
   3   8  19       43.81       46.11     47.93 o 
 -10   9  19        5.58       15.45     42.78 o 
  -9   9  19       14.17        7.76     36.48 o 
  -8   9  19      611.82      378.05    109.44 o 
  -7   9  19       80.04      118.79     79.07 o 
  -6   9  19        4.78       69.53     70.91 o 
  -5   9  19        3.03       14.34     63.75 o 
  -4   9  19       15.21       18.84     63.43 o 
  -2   9  19       15.82      -17.96     36.66 o 
  -1   9  19       63.92       53.33     43.71 o 
   0   9  19       11.07       92.63     41.19 o 
   1   9  19       45.81       38.50     43.07 o 
   2   9  19        3.30       30.05     44.96 o 
  -9  10  19        5.86       43.62     57.50 o 
  -8  10  19        1.46       96.85     84.65 o 
  -7  10  19        0.01       85.27     77.64 o 
  -6  10  19       12.19        2.64     70.22 o 
  -2  10  19        4.06      -39.99     39.99 o 
  -1  10  19       45.05       97.38     52.85 o 
   0  10  19        0.22      -33.00     60.60 o 
  -3  11  19       20.95       -6.88     40.05 o 
  -2  11  19       67.98       84.42     49.94 o 
 -14   0  20     1560.72     1471.99    349.73 o 
 -13   0  20        6.60       13.97     52.44 o 
 -12   0  20       17.58      -30.54     44.20 o 
 -11   0  20      589.13      764.35    136.97 o 
 -10   0  20      901.83      797.48    157.84 o 
  -9   0  20      205.48      199.58     52.07 o 
  -8   0  20      260.67      210.84     47.82 o 
  -7   0  20     1412.88     1531.91     88.94 o 
  -6   0  20       26.28       11.17     33.47 o 
  -5   0  20        6.34       21.75     33.60 o 
  -4   0  20     1299.39     1159.93    125.78 o 
  -3   0  20      568.17      531.93     60.33 o 
  -2   0  20      365.32      299.30     46.29 o 
  -1   0  20     2429.10     2452.87    100.79 o 
   0   0  20      630.93      549.83     58.97 o 
   1   0  20       41.31      140.36     65.99 o 
   2   0  20     1250.03     1312.82     85.31 o 
   3   0  20      500.00      515.46     66.28 o 
   4   0  20       91.11       85.58     62.21 o 
   5   0  20       45.28       78.24     65.95 o 
 -14   1  20        0.36        1.04     40.58 o 
 -13   1  20      238.31      206.46     45.55 o 
 -12   1  20     1432.96     1527.95     76.79 o 
 -11   1  20       39.02       37.94     32.89 o 
 -10   1  20       12.82      -19.90     27.27 o 
  -9   1  20     1079.07     1039.76     56.57 o 
  -8   1  20       34.28       18.89     25.20 o 
  -7   1  20       36.05       52.75     25.30 o 
  -6   1  20      117.08      102.37     26.84 o 
  -5   1  20      823.41      713.19     45.93 o 
  -4   1  20        6.91       15.22     23.62 o 
  -3   1  20       13.39       -7.86     22.41 o 
  -2   1  20      292.50      327.30     35.71 o 
  -1   1  20      389.70      426.18     36.97 o 
   0   1  20      490.48      498.95     40.09 o 
   1   1  20      340.56      336.99     37.61 o 
   2   1  20      286.54      324.74     39.98 o 
   3   1  20        0.36      -17.13     30.15 o 
   4   1  20      256.08      271.57     51.08 o 
   5   1  20      231.94      188.11     51.54 o 
 -14   2  20      470.45      431.18     56.67 o 
 -13   2  20       67.09      111.17     41.74 o 
 -12   2  20       23.70       42.67     34.82 o 
 -11   2  20      203.64      205.86     39.46 o 
 -10   2  20      134.08       88.34     32.94 o 
  -9   2  20       14.86       36.70     28.73 o 
  -8   2  20      273.80      240.64     36.49 o 
  -7   2  20      785.48      813.49     48.20 o 
  -6   2  20       14.69        6.51     23.49 o 
  -5   2  20      385.59      363.91     36.62 o 
  -4   2  20      983.03      944.56     68.58 o 
  -3   2  20       98.05      109.71     29.55 o 
  -2   2  20        6.17        1.96     23.67 o 
  -1   2  20      428.99      410.40     37.39 o 
   0   2  20     1390.99     1507.33     89.61 o 
   1   2  20      179.95      165.48     32.49 o 
   2   2  20        8.25       30.83     35.18 o 
   3   2  20      468.92      494.57     47.74 o 
   4   2  20      178.62      143.86     42.25 o 
   5   2  20        4.02      -41.99     41.99 o 
 -13   3  20      570.15      633.66     80.61 o 
 -12   3  20     1991.19     2160.16     89.36 o 
 -11   3  20      103.13      108.05     35.66 o 
 -10   3  20      241.84      298.07     40.58 o 
  -9   3  20     2059.13     2101.08     77.96 o 
  -8   3  20      174.28      213.97     33.21 o 
  -7   3  20        5.80       -5.68     24.32 o 
  -6   3  20     2692.37     2665.48    128.26 o 
  -5   3  20      730.20      718.87     44.10 o 
  -4   3  20      267.25      237.34     32.81 o 
  -3   3  20      416.27      427.68     38.82 o 
  -2   3  20     1957.28     2186.56     71.71 o 
  -1   3  20      141.60      150.56     28.84 o 
   0   3  20       58.68       40.64     26.78 o 
   1   3  20      590.55      570.61     44.37 o 
   2   3  20      132.40       90.83     33.01 o 
   3   3  20      426.11      527.79     52.53 o 
   4   3  20      288.71      309.48     49.23 o 
 -13   4  20       34.62       13.90     43.29 o 
 -12   4  20       49.39       33.22     38.51 o 
 -11   4  20      234.51      255.71     42.54 o 
 -10   4  20      365.69      348.60     42.67 o 
  -9   4  20      146.85      110.71     31.54 o 
  -8   4  20      120.62      106.27     29.48 o 
  -7   4  20     1081.60     1154.78     53.97 o 
  -6   4  20        0.88       -5.97     22.72 o 
  -5   4  20       38.24        0.56     34.01 o 
  -4   4  20      194.25      228.48     29.71 o 
  -3   4  20      422.02      407.86     35.47 o 
  -2   4  20       23.53        9.56     25.37 o 
  -1   4  20      325.56      272.71     37.91 o 
   0   4  20      229.75      213.27     33.30 o 
   1   4  20       56.42       27.15     28.84 o 
   2   4  20      119.73      121.43     34.59 o 
   3   4  20      136.00      106.74     43.45 o 
   4   4  20        4.45       30.88     37.98 o 
 -13   5  20       32.32       43.84     45.31 o 
 -12   5  20       47.29       60.69     41.98 o 
 -11   5  20      107.81       99.93     40.66 o 
 -10   5  20      460.71      526.98     55.55 o 
  -9   5  20       17.60       49.26     30.00 o 
  -8   5  20       29.27       10.02     25.04 o 
  -7   5  20      317.81      368.68     37.02 o 
  -6   5  20      587.29      613.16     62.27 o 
  -5   5  20      226.19      327.40     49.08 o 
  -4   5  20       89.28       93.70     37.60 o 
  -3   5  20       60.47       79.76     25.08 o 
  -2   5  20        0.14        4.45     26.06 o 
  -1   5  20      136.00      166.06     30.48 o 
   0   5  20      271.08      342.05     48.08 o 
   1   5  20      125.90      138.77     33.26 o 
   2   5  20        4.40        8.32     33.07 o 
   3   5  20      123.58      137.52     47.26 o 
   4   5  20        4.35      -31.39     41.78 o 
 -12   6  20       94.77      119.84     46.61 o 
 -11   6  20       24.23       45.47     40.12 o 
 -10   6  20       43.12       66.21     37.56 o 
  -9   6  20        1.01      -30.52     30.52 o 
  -8   6  20        0.39       12.00     25.20 o 
  -7   6  20      129.87      140.27     44.60 o 
  -6   6  20       35.48        5.71     36.73 o 
  -5   6  20       48.66       32.11     32.85 o 
  -4   6  20       11.57        3.32     33.38 o 
  -3   6  20       45.21       36.98     25.32 o 
  -2   6  20       90.13        6.43     26.66 o 
  -1   6  20       13.91        9.38     25.47 o 
   0   6  20       12.75       17.09     28.12 o 
   1   6  20        2.72        2.40     29.28 o 
   2   6  20      180.35      138.20     40.53 o 
   3   6  20       56.96       30.10     46.94 o 
 -12   7  20       10.32       26.08     59.43 o 
 -11   7  20        0.20       -3.27     40.78 o 
 -10   7  20       30.82       20.54     35.40 o 
  -9   7  20       90.89       40.08     33.49 o 
  -8   7  20       42.76       60.16     50.41 o 
  -7   7  20      208.61      184.98     58.42 o 
  -6   7  20       57.00       18.99     33.08 o 
  -5   7  20       18.21       43.74     34.21 o 
  -4   7  20      117.95      209.31     43.20 o 
  -3   7  20       31.90       85.57     38.23 o 
  -2   7  20      107.32       47.53     28.13 o 
  -1   7  20      401.94      399.75     38.48 o 
   0   7  20       11.07       27.09     29.80 o 
   1   7  20       98.41      162.38     48.29 o 
   2   7  20       48.22       52.29     55.21 o 
 -11   8  20      270.52      302.40     72.68 o 
 -10   8  20      111.63       72.95     43.22 o 
  -9   8  20      252.13      288.28     60.75 o 
  -8   8  20      455.50      557.84    168.18 o 
  -7   8  20       33.05        7.24     48.53 o 
  -6   8  20      146.36       74.43     53.62 o 
  -5   8  20      457.60      521.79     77.67 o 
  -4   8  20      589.00      604.74    114.71 o 
  -3   8  20      474.75      502.75     53.93 o 
  -2   8  20      209.83      201.65     34.93 o 
  -1   8  20      706.76      740.36     61.78 o 
   0   8  20      382.85      476.89     57.08 o 
   1   8  20        6.75        5.16     42.09 o 
   2   8  20      861.04     1086.46    106.60 o 
  -9   9  20      416.48      444.30     55.40 o 
  -8   9  20      264.50      186.14     89.14 o 
  -7   9  20      124.49       68.46     75.24 o 
  -6   9  20      570.98      675.19    122.05 o 
  -5   9  20       26.49       27.50     70.85 o 
  -4   9  20       15.85      -62.05     62.05 o 
  -2   9  20      273.37      294.56     57.54 o 
  -1   9  20        1.89      -41.41     41.41 o 
   0   9  20       60.25       16.54     41.45 o 
  -8  10  20      580.50      481.69    112.77 o 
  -7  10  20      122.26       22.83     79.81 o 
  -6  10  20        8.51       -1.97     69.00 o 
  -2  10  20        9.23        7.05     46.14 o 
  -1  10  20      163.02      277.28     65.76 o 
 -13   1  21        4.49       13.43     37.06 o 
 -12   1  21       86.10       75.61     38.88 o 
 -11   1  21       94.83       37.21     33.67 o 
 -10   1  21      268.04      172.83     37.32 o 
  -9   1  21       41.03       41.57     28.89 o 
  -8   1  21      325.84      348.44     39.64 o 
  -7   1  21       89.09       71.91     31.27 o 
  -6   1  21        1.40       -1.77     25.29 o 
  -5   1  21      569.41      576.15     54.98 o 
  -4   1  21        1.46      -11.64     24.76 o 
  -3   1  21        3.64       25.92     28.11 o 
  -2   1  21       98.18       86.97     28.09 o 
  -1   1  21      217.03      202.79     32.36 o 
   0   1  21      110.48       99.39     30.84 o 
   1   1  21        3.72      -19.27     28.47 o 
   2   1  21        4.94        9.94     31.04 o 
   3   1  21      138.41       84.34     35.98 o 
   4   1  21        9.75      -42.41     42.41 o 
 -13   2  21       26.00       30.98     38.87 o 
 -12   2  21      447.32      335.13     48.27 o 
 -11   2  21      143.61       67.58     35.09 o 
 -10   2  21      175.85      151.88     44.55 o 
  -9   2  21      116.64       95.27     32.29 o 
  -8   2  21      526.59      487.80     43.32 o 
  -7   2  21       96.90       91.23     36.65 o 
  -6   2  21      425.69      430.11     53.03 o 
  -5   2  21      246.08      190.86     32.48 o 
  -4   2  21      436.52      406.84     43.17 o 
  -3   2  21      339.40      450.02     44.29 o 
  -2   2  21      659.65      660.68     46.15 o 
  -1   2  21      332.26      364.28     37.44 o 
   0   2  21       18.73       18.38     28.30 o 
   1   2  21      522.69      551.65     52.49 o 
   2   2  21      268.46      219.99     39.65 o 
   3   2  21       23.62       27.73     34.20 o 
   4   2  21      312.56      157.98     73.41 o 
 -13   3  21      106.18      129.18     42.37 o 
 -12   3  21       60.97       59.66     37.85 o 
 -11   3  21      416.68      368.10     46.74 o 
 -10   3  21      284.74      220.38     39.92 o 
  -9   3  21      571.00      529.97     46.15 o 
  -8   3  21      155.58      138.64     32.82 o 
  -7   3  21     1679.97     1755.26     68.92 o 
  -6   3  21      305.59      410.13     38.95 o 
  -5   3  21       16.36      -11.01     24.82 o 
  -4   3  21      731.03      808.90     50.18 o 
  -3   3  21      271.85      318.68     35.15 o 
  -2   3  21       70.13       52.96     28.88 o 
  -1   3  21      134.37      142.99     33.24 o 
   0   3  21      578.21      630.30     45.52 o 
   1   3  21       19.74       22.53     29.35 o 
   2   3  21       98.04      120.84     36.57 o 
   3   3  21      156.59      149.85     42.86 o 
 -13   4  21      370.72      370.82     66.94 o 
 -12   4  21      177.65      185.95     43.30 o 
 -11   4  21       21.81       53.98     35.27 o 
 -10   4  21      554.02      502.15     48.00 o 
  -9   4  21      264.28      235.82     37.40 o 
  -8   4  21       27.98        2.08     27.31 o 
  -7   4  21      107.77       78.09     28.87 o 
  -6   4  21      693.14      653.61     43.22 o 
  -5   4  21      183.26      146.21     30.32 o 
  -4   4  21      242.40      280.31     33.04 o 
  -3   4  21      162.31      120.07     29.68 o 
  -2   4  21      409.58      325.91     37.27 o 
  -1   4  21       53.47       44.64     28.92 o 
   0   4  21      315.03      300.19     38.45 o 
   1   4  21       14.35        5.52     30.27 o 
   2   4  21      104.76      108.80     36.11 o 
   3   4  21       21.38      -36.34     36.34 o 
 -12   5  21        3.55      -38.18     38.18 o 
 -11   5  21      247.29      188.94     48.05 o 
 -10   5  21      833.45      853.61     60.70 o 
  -9   5  21      131.65      106.75     41.47 o 
  -8   5  21      508.10      484.37     45.73 o 
  -7   5  21     1381.05     1349.04     72.11 o 
  -6   5  21      823.67      805.61     47.00 o 
  -5   5  21      402.68      440.78     55.48 o 
  -4   5  21      346.47      363.64     49.95 o 
  -3   5  21      465.71      504.26     40.24 o 
  -2   5  21        3.41       33.94     28.43 o 
  -1   5  21      518.32      570.74     57.70 o 
   0   5  21      159.13      145.54     34.48 o 
   1   5  21      335.82      306.06     40.76 o 
   2   5  21       53.52       98.93     39.05 o 
 -11   6  21      310.61      316.87     52.72 o 
 -10   6  21       23.81       -1.50     35.38 o 
  -9   6  21      336.50      386.41    115.39 o 
  -8   6  21     1075.15     1130.64     97.79 o 
  -7   6  21       46.13       28.64     39.11 o 
  -6   6  21      449.18      535.73     80.31 o 
  -5   6  21      467.18      364.38     56.35 o 
  -4   6  21      389.70      393.51     34.99 o 
  -3   6  21      853.93      897.59     48.81 o 
  -2   6  21      851.00      887.90     55.18 o 
  -1   6  21      353.30      367.38     38.91 o 
   0   6  21       41.73       -8.61     29.67 o 
   1   6  21      793.79      897.04     55.56 o 
   2   6  21      488.24      550.24     54.06 o 
 -11   7  21      504.88      507.37     84.94 o 
 -10   7  21      300.46      346.15     50.46 o 
  -9   7  21       20.60       36.94     40.30 o 
  -8   7  21     1565.25     1752.74    121.05 o 
  -7   7  21      570.64      685.31     83.33 o 
  -6   7  21       18.24       12.65     34.61 o 
  -5   7  21      526.17      569.80     55.38 o 
  -4   7  21      350.14      395.75     51.28 o 
  -3   7  21       12.56       30.25     27.83 o 
  -2   7  21       75.43       68.38     30.44 o 
  -1   7  21      308.80      448.90     53.31 o 
   0   7  21       29.73       31.73     32.52 o 
   1   7  21        1.93      -46.27     48.26 o 
 -10   8  21      105.42       56.30     42.70 o 
  -9   8  21      104.39       83.48     36.60 o 
  -8   8  21       18.92       18.11     53.74 o 
  -7   8  21        0.34        5.56     50.50 o 
  -6   8  21      375.74      442.55     76.07 o 
  -5   8  21      112.77      110.85     56.53 o 
  -4   8  21       81.11       32.62     44.17 o 
  -3   8  21      216.93      225.43     55.94 o 
  -2   8  21      234.64      252.54     49.13 o 
  -1   8  21       12.18       35.61     43.01 o 
   0   8  21      244.98      122.99     86.03 o 
  -8   9  21       52.11       62.38     74.49 o 
  -7   9  21      123.51      133.63     84.10 o 
  -6   9  21      119.31      235.45     94.29 o 
  -5   9  21        2.14       14.94     74.27 o 
  -4   9  21       48.12      139.23     83.54 o 
  -2   9  21       22.24       47.03     50.14 o 
  -1   9  21       52.40       65.05     96.90 o 
 -13   0  22        3.60      -15.14     52.18 o 
 -12   0  22      244.89      308.30     69.32 o 
 -11   0  22      170.18      142.51     56.86 o 
 -10   0  22      230.54      224.68    113.36 o 
  -9   0  22      203.85      192.92     52.91 o 
  -8   0  22      231.76      166.18     71.21 o 
  -7   0  22      257.34      100.84     45.12 o 
  -6   0  22        6.89        7.55     39.68 o 
  -5   0  22       90.18       45.29     64.86 o 
  -4   0  22      469.05      336.99     57.89 o 
  -3   0  22       31.11       -1.31     42.45 o 
  -2   0  22       52.11       -1.51     38.18 o 
  -1   0  22     1164.00     1196.72     80.48 o 
   0   0  22      196.94       78.82     44.46 o 
   1   0  22      455.52      425.93     62.68 o 
   2   0  22        3.78       -7.34     47.51 o 
   3   0  22      279.54      357.68    105.42 o 
 -13   1  22      484.53      376.14     67.34 o 
 -12   1  22     1229.83     1084.73     68.96 o 
 -11   1  22        2.47       10.71     34.54 o 
 -10   1  22      230.43      224.24     40.83 o 
  -9   1  22     1628.10     1582.00     71.33 o 
  -8   1  22       91.20       79.79     31.95 o 
  -7   1  22        5.02      -15.28     27.02 o 
  -6   1  22     1837.03     1858.68    101.70 o 
  -5   1  22     1103.96     1089.84     58.30 o 
  -4   1  22       28.90       31.18     28.61 o 
  -3   1  22      394.91      408.57     54.95 o 
  -2   1  22     1401.32     1548.43     61.14 o 
  -1   1  22       48.61       38.07     29.03 o 
   0   1  22        8.43       11.82     29.29 o 
   1   1  22      624.04      659.79     50.79 o 
   2   1  22       52.29       42.01     34.19 o 
   3   1  22      150.08       98.06     71.22 o 
 -12   2  22       54.72       24.32     37.72 o 
 -11   2  22      594.11      639.85     55.07 o 
 -10   2  22      348.26      295.88     58.34 o 
  -9   2  22       37.22       65.78     31.99 o 
  -8   2  22      122.06       97.24     32.38 o 
  -7   2  22     1322.22     1375.47     75.65 o 
  -6   2  22        5.34        9.49     28.10 o 
  -5   2  22       13.13        0.30     26.73 o 
  -4   2  22     1044.87     1058.61     58.69 o 
  -3   2  22      455.55      445.45     42.09 o 
  -2   2  22      218.11      233.11     34.06 o 
  -1   2  22      864.70      882.54     50.80 o 
   0   2  22      783.29      790.45     51.30 o 
   1   2  22        4.97      -30.37     30.37 o 
   2   2  22      586.96      535.29     51.57 o 
 -12   3  22      226.58      235.88     46.66 o 
 -11   3  22       88.73      124.87     40.26 o 
 -10   3  22       64.34       22.74     33.58 o 
  -9   3  22      164.21      245.53     38.59 o 
  -8   3  22       51.70        4.24     28.78 o 
  -7   3  22       18.26        0.76     28.04 o 
  -6   3  22       30.04       22.00     27.77 o 
  -5   3  22      395.04      511.38     54.51 o 
  -4   3  22       35.26       19.76     27.06 o 
  -3   3  22        2.91       15.70     28.10 o 
  -2   3  22       65.25       79.07     29.49 o 
  -1   3  22      119.43      147.36     32.84 o 
   0   3  22       15.09       19.16     37.51 o 
   1   3  22      100.07      127.30     35.99 o 
   2   3  22       20.88      -32.29     32.29 o 
 -12   4  22        0.66       34.64     38.54 o 
 -11   4  22       24.21      -15.21     35.43 o 
 -10   4  22        9.51       27.72     34.12 o 
  -9   4  22       73.80       58.01     31.97 o 
  -8   4  22      164.02      107.04     32.88 o 
  -7   4  22       87.95      113.05     31.03 o 
  -6   4  22       82.06       72.30     33.14 o 
  -5   4  22        3.23       -6.40     26.86 o 
  -4   4  22       55.12       55.26     28.67 o 
  -3   4  22       53.28       48.60     30.11 o 
  -2   4  22        9.87       43.33     28.92 o 
  -1   4  22       58.64      108.96     32.76 o 
   0   4  22       23.23       60.97     31.56 o 
   1   4  22      116.31      170.40     37.56 o 
   2   4  22       41.75       44.85     34.92 o 
 -11   5  22        8.79       -6.11     38.62 o 
 -10   5  22        9.39       -3.87     33.13 o 
  -9   5  22       24.41        3.94     29.68 o 
  -8   5  22       28.12       35.51     30.05 o 
  -7   5  22       31.50       22.60     27.98 o 
  -6   5  22      179.27       96.96     42.61 o 
  -5   5  22       10.21       -0.02     24.65 o 
  -4   5  22       54.87       75.83     28.63 o 
  -3   5  22       97.19       79.90     30.11 o 
  -2   5  22      139.36      121.79     34.93 o 
  -1   5  22      381.42      524.37     47.82 o 
   0   5  22        2.34       -7.87     29.90 o 
   1   5  22       44.93       80.09     36.39 o 
 -11   6  22       81.84       63.97     49.06 o 
 -10   6  22      115.98      161.36     70.73 o 
  -9   6  22        0.19       -6.02     33.47 o 
  -8   6  22       48.36       58.50     42.07 o 
  -7   6  22        6.21       30.71     41.65 o 
  -6   6  22      321.01      428.95     52.16 o 
  -5   6  22      324.09      363.74     34.24 o 
  -4   6  22      296.98      383.81     39.50 o 
  -3   6  22      129.34      105.64     32.49 o 
  -2   6  22      145.47      167.20     35.68 o 
  -1   6  22      364.83      337.68     46.06 o 
   0   6  22      103.03      180.55     36.88 o 
 -10   7  22      516.42      568.28    199.74 o 
  -9   7  22      104.67      155.54     54.68 o 
  -8   7  22      339.30      319.00     91.69 o 
  -7   7  22      230.07      198.12    107.09 o 
  -6   7  22      561.92      518.94     55.32 o 
  -5   7  22       24.80        2.18     47.44 o 
  -4   7  22       13.66      -10.36     36.83 o 
  -3   7  22      346.27      399.26     41.05 o 
  -2   7  22      144.07      121.58     36.52 o 
  -1   7  22        1.07        8.12     31.97 o 
   0   7  22      168.73      133.26     69.65 o 
  -8   8  22      114.88       29.22     97.36 o 
  -7   8  22       29.30       83.19     57.73 o 
  -6   8  22        1.35       46.55     74.40 o 
  -5   8  22      131.11       79.48     61.35 o 
  -4   8  22      102.29       79.52     49.56 o 
  -3   8  22       34.39       28.06     30.27 o 
  -2   8  22       19.39       32.98     36.17 o 
 -12   1  23        8.95       34.38     37.87 o 
 -11   1  23       90.39       96.30     40.03 o 
 -10   1  23       29.39       14.94     33.21 o 
  -9   1  23      233.52      152.05     38.70 o 
  -8   1  23       45.48        5.58     29.50 o 
  -7   1  23       61.14       40.37     30.75 o 
  -6   1  23      152.75      156.97     34.81 o 
  -5   1  23      384.83      354.57     68.04 o 
  -4   1  23       22.87       30.20     31.11 o 
  -3   1  23        9.13        6.21     27.15 o 
  -2   1  23      251.58      272.39     37.42 o 
  -1   1  23       26.39       38.79     30.86 o 
   0   1  23      436.50      417.80     44.51 o 
   1   1  23        7.35      -31.25     31.25 o 
 -12   2  23       25.72        6.58     47.32 o 
 -11   2  23        2.43        9.62     35.41 o 
 -10   2  23      117.58      113.95     37.56 o 
  -9   2  23       76.39       84.72     35.72 o 
  -8   2  23        4.73       -7.72     29.67 o 
  -7   2  23       79.98       75.31     38.39 o 
  -6   2  23      151.65      176.41     36.38 o 
  -5   2  23       30.47       25.67     30.99 o 
  -4   2  23      103.62       87.47     31.71 o 
  -3   2  23       64.54       66.36     42.00 o 
  -2   2  23       34.50       54.33     30.28 o 
  -1   2  23       16.70       38.99     30.59 o 
   0   2  23       33.81       33.71     32.19 o 
   1   2  23        2.78      -17.26     33.18 o 
 -11   3  23      322.57      315.59     48.14 o 
 -10   3  23      262.74      254.28     57.30 o 
  -9   3  23       17.50        7.72     32.26 o 
  -8   3  23      599.33      536.07     47.68 o 
  -7   3  23      281.11      337.05     42.71 o 
  -6   3  23        2.95      -14.09     28.26 o 
  -5   3  23      280.46      233.96     38.92 o 
  -4   3  23       49.13       32.64     30.07 o 
  -3   3  23       68.36      101.57     32.39 o 
  -2   3  23       92.85      114.12     33.21 o 
  -1   3  23      363.80      342.38     40.81 o 
   0   3  23       22.67       33.17     32.33 o 
   1   3  23       64.50       49.51     36.16 o 
 -11   4  23       19.04      -10.56     35.85 o 
 -10   4  23       14.14      -21.06     32.89 o 
  -9   4  23      262.08      205.00     40.02 o 
  -8   4  23      264.86      233.75     54.14 o 
  -7   4  23      276.70      174.22     35.42 o 
  -6   4  23       73.95       73.49     30.89 o 
  -5   4  23      123.51      153.66     32.28 o 
  -4   4  23       40.05       52.61     30.08 o 
  -3   4  23      354.53      393.43     69.90 o 
  -2   4  23       31.62       -3.79     29.88 o 
  -1   4  23       81.16      123.21     34.58 o 
   0   4  23        3.21       -7.14     31.83 o 
 -10   5  23      254.40      244.44     43.60 o 
  -9   5  23       20.92       11.24     33.03 o 
  -8   5  23      917.45     1020.62     58.13 o 
  -7   5  23      386.87      282.22     43.67 o 
  -6   5  23       14.82       -4.56     26.23 o 
  -5   5  23       85.96      101.67     30.37 o 
  -4   5  23      195.38      154.00     35.90 o 
  -3   5  23      118.52      191.18     37.02 o 
  -2   5  23        3.62       17.96     30.12 o 
  -1   5  23       88.49       98.36     34.77 o 
   0   5  23      366.35      292.89     42.78 o 
  -9   6  23      240.25      224.23     72.36 o 
  -8   6  23      157.80      163.86     37.64 o 
  -7   6  23        4.29       31.58     38.08 o 
  -6   6  23      756.68      807.13     68.52 o 
  -5   6  23      150.24      167.69     31.68 o 
  -4   6  23        0.02        0.26     28.48 o 
  -3   6  23      410.35      448.71     44.63 o 
  -2   6  23      501.48      491.40     45.04 o 
  -1   6  23       10.09       32.39     33.63 o 
  -8   7  23      202.15      183.11    105.90 o 
  -7   7  23      633.60      575.18    103.74 o 
  -6   7  23      622.44      748.49     79.57 o 
  -5   7  23       16.38       24.84     42.42 o 
  -4   7  23      272.90      308.05     38.51 o 
  -3   7  23      748.75      885.85     54.91 o 
 -11   0  24      784.98      884.46    112.53 o 
 -10   0  24      339.35      379.94     70.26 o 
  -9   0  24      144.80      181.59     58.27 o 
  -8   0  24      164.76      204.42     56.46 o 
  -7   0  24     2118.40     2256.82    153.62 o 
  -6   0  24       90.66       75.05     49.78 o 
  -5   0  24       28.60       99.94     79.68 o 
  -4   0  24     2240.43     2370.09    127.41 o 
  -3   0  24      614.01      669.37     68.38 o 
  -2   0  24      438.49      357.93     96.40 o 
  -1   0  24     1000.13     1118.63    139.02 o 
   0   0  24     1152.57     1292.82     94.24 o 
 -11   1  24       12.34       23.46     38.72 o 
 -10   1  24      266.93      314.84     47.47 o 
  -9   1  24     1106.14     1207.66     67.54 o 
  -8   1  24       32.43      -16.29     30.19 o 
  -7   1  24      115.59       90.69     35.73 o 
  -6   1  24     1020.30     1094.44     63.08 o 
  -5   1  24      379.88      393.49     46.00 o 
  -4   1  24       78.12      130.76     34.15 o 
  -3   1  24      155.69       84.54     36.80 o 
  -2   1  24      452.64      458.24     44.68 o 
  -1   1  24       64.04       68.73     32.84 o 
   0   1  24        5.25       23.25     34.21 o 
 -10   2  24       48.50       58.27     36.41 o 
  -9   2  24       67.32      113.27     42.31 o 
  -8   2  24       48.65       97.18     36.14 o 
  -7   2  24      330.53      392.06     52.56 o 
  -6   2  24       13.08       51.71     33.58 o 
  -5   2  24      127.66      100.11     40.18 o 
  -4   2  24      136.45      148.13     35.83 o 
  -3   2  24        2.15      -14.38     29.42 o 
  -2   2  24       43.34        7.25     30.58 o 
  -1   2  24      718.80      762.78     52.61 o 
 -10   3  24        7.91      -11.79     34.43 o 
  -9   3  24      252.61      221.81     41.95 o 
  -8   3  24      326.35      318.69     43.20 o 
  -7   3  24       35.43      -10.18     32.00 o 
  -6   3  24      622.44      612.42     51.19 o 
  -5   3  24      432.07      499.83     45.07 o 
  -4   3  24        4.54      -29.47     29.47 o 
  -3   3  24      211.56      230.97     37.88 o 
  -2   3  24      769.38      733.68     51.01 o 
  -1   3  24       34.27      -16.38     31.90 o 
  -9   4  24        0.01      -13.47     33.10 o 
  -8   4  24       90.71       77.57     36.89 o 
  -7   4  24      339.33      487.17     48.48 o 
  -6   4  24        2.84        4.70     32.09 o 
  -5   4  24       58.23       40.71     36.82 o 
  -4   4  24      178.19      205.71     38.03 o 
  -3   4  24       34.91      -23.15     31.42 o 
  -2   4  24        0.21       16.29     32.16 o 
  -9   5  24       18.49       41.05     43.38 o 
  -8   5  24      534.79      527.94     67.41 o 
  -7   5  24        4.38       13.61     32.31 o 
  -6   5  24       17.50      -19.77     28.52 o 
  -5   5  24        9.63       -0.51     30.28 o 
  -4   5  24      307.73      335.57     42.32 o 
  -3   5  24        4.53      -32.64     32.64 o 
  -2   5  24        0.14      -13.94     61.41 o 
  -7   6  24       24.45       73.55     57.14 o 
  -6   6  24      187.64      147.61     46.07 o 
  -5   6  24        0.19       15.01     30.91 o 
  -4   6  24        2.32       28.57     32.58 o 
  -9   1  25       33.05       72.22     37.71 o 
  -8   1  25      160.76      119.00     39.45 o 
  -7   1  25      365.95      396.71     71.73 o 
  -6   1  25       78.32       48.93     35.22 o 
  -5   1  25      171.26      137.89     39.76 o 
  -4   1  25       74.38       45.05     31.43 o 
  -3   1  25       57.68       45.73     31.61 o 
  -2   1  25      327.40      308.54     81.50 o 
  -9   2  25       63.73       75.41     37.95 o 
  -8   2  25       43.68       56.66     35.90 o 
  -7   2  25        5.49      -15.82     38.44 o 
  -6   2  25        3.26        5.89     33.67 o 
  -5   2  25       74.67       42.04     33.64 o 
  -4   2  25       51.73        7.17     32.73 o 
  -3   2  25        2.09       -8.83     30.53 o 
  -8   3  25       77.01       72.81     37.83 o 
  -7   3  25        4.77      -25.61     33.33 o 
  -6   3  25      179.46      197.50     40.88 o 
  -5   3  25        3.28        9.07     31.84 o 
  -4   3  25       78.64       64.93     36.01 o 
  -3   3  25       81.90      155.84     77.43 o 
  -7   4  25       68.04       37.79     74.09 o 
  -6   4  25      520.81      415.69     44.94 o 
  -5   4  25      130.28      118.64     35.44 o 
                                                 
